# Supplementary material for: Australian vegetated coastal ecosystems as global hotspots for climate change mitigation
Source: Nat Commun. 2019 Oct 2;10:4313. doi: 10.1038/s41467-019-12176-8 (PMC6773740; doi:10.1038/s41467-019-12176-8)
Supplement: Supplementary file 3 — Source Data [file 41467_2019_12176_MOESM3_ESM.xlsx]

## Sheet: Tidal marsh biomass C stock
Latitude	Longitude	Aboveground biomass organic carbon stocks (g C m-2)	State	Climate region	Source
-34.2784	115.17	634.5	WA	Temperate	Congdon, R. A., & McComb, A. J. The vegetation of the Blackwood River Estuary, south-west Australia. The Journal of Ecology, 1-16 (1981).
-34.2784	115.17	990	WA	Temperate	Congdon, R. A., & McComb, A. J. The vegetation of the Blackwood River Estuary, south-west Australia. The Journal of Ecology, 1-16 (1981).
-34.2897	115.168	1260	WA	Temperate	Congdon, R. A., & McComb, A. J. The vegetation of the Blackwood River Estuary, south-west Australia. The Journal of Ecology, 1-16 (1981).
-34.3154	115.183	360	WA	Temperate	Congdon, R. A., & McComb, A. J. The vegetation of the Blackwood River Estuary, south-west Australia. The Journal of Ecology, 1-16 (1981).
-34.3154	115.183	180	WA	Temperate	Congdon, R. A., & McComb, A. J. The vegetation of the Blackwood River Estuary, south-west Australia. The Journal of Ecology, 1-16 (1981).
-34.2691	115.17	495	WA	Temperate	Congdon, R. A., & McComb, A. J. The vegetation of the Blackwood River Estuary, south-west Australia. The Journal of Ecology, 1-16 (1981).
-35.0224	150.664	43.2	NSW	Temperate	Clarke, P. J., & Jacoby, C. A. Biomass and above-ground productivity of salt-marsh plants in south-eastern Australia. Marine and Freshwater Research, 45(8), 1521-1528 (1994).
-35.0224	150.664	1980	NSW	Temperate	Clarke, P. J., & Jacoby, C. A. Biomass and above-ground productivity of salt-marsh plants in south-eastern Australia. Marine and Freshwater Research, 45(8), 1521-1528 (1994).
-35.0219	150.771	88.2	NSW	Temperate	Clarke, P. J., & Jacoby, C. A. Biomass and above-ground productivity of salt-marsh plants in south-eastern Australia. Marine and Freshwater Research, 45(8), 1521-1528 (1994).
-35.7082	150.158	1024.2	NSW	Temperate	Clarke, P. J., & Jacoby, C. A. Biomass and above-ground productivity of salt-marsh plants in south-eastern Australia. Marine and Freshwater Research, 45(8), 1521-1528 (1994).
-35.0224	150.664	142.65	NSW	Temperate	Clarke, P. J., & Jacoby, C. A. Biomass and above-ground productivity of salt-marsh plants in south-eastern Australia. Marine and Freshwater Research, 45(8), 1521-1528 (1994).
-35.0224	150.664	157.05	NSW	Temperate	Clarke, P. J., & Jacoby, C. A. Biomass and above-ground productivity of salt-marsh plants in south-eastern Australia. Marine and Freshwater Research, 45(8), 1521-1528 (1994).
-33.9847	151.01	350.1	NSW	Temperate	Kelleway, J. J., N. Saintilan, P. I. Macreadie, C. G. Skilbeck, A. Zawadzki and P. J. Ralph. "Seventy years of continuous encroachment substantially increases ‘blue carbon’ capacity as mangroves replace intertidal salt marshes." Global Change Biology 22(3): 1097-1109 (2016).
-33.9841	151.01	323.35	NSW	Temperate	Kelleway, J. J., N. Saintilan, P. I. Macreadie, C. G. Skilbeck, A. Zawadzki and P. J. Ralph. "Seventy years of continuous encroachment substantially increases ‘blue carbon’ capacity as mangroves replace intertidal salt marshes." Global Change Biology 22(3): 1097-1109 (2016).
-33.985	151.008	291.167	NSW	Temperate	Kelleway, J. J., N. Saintilan, P. I. Macreadie, C. G. Skilbeck, A. Zawadzki and P. J. Ralph. "Seventy years of continuous encroachment substantially increases ‘blue carbon’ capacity as mangroves replace intertidal salt marshes." Global Change Biology 22(3): 1097-1109 (2016).
-34.0199	151.153	526.867	NSW	Temperate	Kelleway, J. J., N. Saintilan, P. I. Macreadie, C. G. Skilbeck, A. Zawadzki and P. J. Ralph. "Seventy years of continuous encroachment substantially increases ‘blue carbon’ capacity as mangroves replace intertidal salt marshes." Global Change Biology 22(3): 1097-1109 (2016).
-34.0226	151.154	359.883	NSW	Temperate	Kelleway, J. J., N. Saintilan, P. I. Macreadie, C. G. Skilbeck, A. Zawadzki and P. J. Ralph. "Seventy years of continuous encroachment substantially increases ‘blue carbon’ capacity as mangroves replace intertidal salt marshes." Global Change Biology 22(3): 1097-1109 (2016).
-34.0197	151.153	316.683	NSW	Temperate	Kelleway, J. J., N. Saintilan, P. I. Macreadie, C. G. Skilbeck, A. Zawadzki and P. J. Ralph. "Seventy years of continuous encroachment substantially increases ‘blue carbon’ capacity as mangroves replace intertidal salt marshes." Global Change Biology 22(3): 1097-1109 (2016).
-32.8574	151.686	649.755	NSW	Temperate	This study
-32.8576	151.686	778.005	NSW	Temperate	This study
-32.8526	151.687	624.15	NSW	Temperate	This study
-23.9595	113.632	109.56	WA	Grassland	This study
-23.9595	113.632	91.01	WA	Grassland	This study
-23.9595	113.632	98.78	WA	Grassland	This study
-32.8483	151.721	1119.83	NSW	Temperate	This study
-32.8482	151.721	659.745	NSW	Temperate	This study
-32.848	151.721	851.49	NSW	Temperate	This study
-32.8648	151.718	901.755	NSW	Temperate	This study
-32.8645	151.002	934.155	NSW	Temperate	This study
-32.8642	151.002	805.185	NSW	Temperate	This study
-32.8225	151.771	2365.74	NSW	Temperate	This study
-32.8224	151.772	899.955	NSW	Temperate	This study
-32.8222	151.772	184.5	NSW	Temperate	This study
-38.2274	144.652	370.243	VIC	Temperate	This study
-38.2277	144.652	1169.58	VIC	Temperate	This study
-38.2279	144.651	1409.69	VIC	Temperate	This study
-38.2647	144.635	1968.94	VIC	Temperate	This study
-38.2649	144.635	2256.53	VIC	Temperate	This study
-38.2651	144.635	1676.57	VIC	Temperate	This study
-33.3261	115.655	672.919	WA	Temperate	This study
-33.3261	115.655	842.175	WA	Temperate	This study
-33.3261	115.655	484.453	WA	Temperate	This study
-33.3261	115.655	857.616	WA	Temperate	This study
-27.7487	153.381	93.105	QLD	Subtropical	This study
-27.761	153.399	155.34	QLD	Subtropical	This study
-27.7457	153.403	160.335	QLD	Subtropical	This study
-34.279	115.17	1080	WA	Temperate	Congdon, R. A., & McComb, A. J. Productivity and nutrient content of Juncus kraussii in an estuarine marsh in south‐western Australia. Australian Journal of Ecology, 5(2), 221-234 (1980).
-34.279	115.17	1380	WA	Temperate	Congdon, R. A., & McComb, A. J. Productivity and nutrient content of Juncus kraussii in an estuarine marsh in south‐western Australia. Australian Journal of Ecology, 5(2), 221-234 (1980).
-34.279	115.17	1170	WA	Temperate	Congdon, R. A., & McComb, A. J. Productivity and nutrient content of Juncus kraussii in an estuarine marsh in south‐western Australia. Australian Journal of Ecology, 5(2), 221-234 (1980).
-34.279	115.17	2070	WA	Temperate	Congdon, R. A., & McComb, A. J. Productivity and nutrient content of Juncus kraussii in an estuarine marsh in south‐western Australia. Australian Journal of Ecology, 5(2), 221-234 (1980).
-33.8399	151.063	477	NSW	Temperate	Santini, N. S., Lovelock, C. E., Hua, Q., Zawadzki, A., Mazumder, D., Mercer, T. R., ... & Thomas, T. Natural and Regenerated Saltmarshes Exhibit Similar Soil and Belowground Organic Carbon Stocks, Root Production and Soil Respiration. Ecosystems, 1-20 (2019).
-33.8409	151.059	162	NSW	Temperate	Santini, N. S., Lovelock, C. E., Hua, Q., Zawadzki, A., Mazumder, D., Mercer, T. R., ... & Thomas, T. Natural and Regenerated Saltmarshes Exhibit Similar Soil and Belowground Organic Carbon Stocks, Root Production and Soil Respiration. Ecosystems, 1-20 (2019).

## Sheet: Tidal marsh soil C stock
Latitude	Longitude	Soil organic carbon stock (Mg C ha-1 in 1 m-thick soil)	State	Climate region	Source
-34.9353	150.714	519.654	NSW	Temperate	This study
-34.9354	150.714	316.348	NSW	Temperate	This study
-34.9354	150.714	188.458	NSW	Temperate	This study
-34.9357	150.714	243.877	NSW	Temperate	This study
-34.9355	150.714	214.664	NSW	Temperate	This study
-34.9355	150.714	191.245	NSW	Temperate	This study
-34.9353	150.715	202.678	NSW	Temperate	This study
-34.9088	150.74	220.478	NSW	Temperate	This study
-34.9098	150.74	99.2613	NSW	Temperate	This study
-34.9094	150.741	191.334	NSW	Temperate	This study
-34.9088	150.741	196.066	NSW	Temperate	This study
-34.9086	150.74	177.965	NSW	Temperate	This study
-34.9087	150.74	157.31	NSW	Temperate	This study
-34.9091	150.742	282.492	NSW	Temperate	This study
-34.9089	150.742	273.142	NSW	Temperate	This study
-36.079	150.123	72.9675	NSW	Temperate	This study
-36.0788	150.123	57.2633	NSW	Temperate	This study
-36.0785	150.123	57.8637	NSW	Temperate	This study
-36.077	150.123	42.1143	NSW	Temperate	This study
-36.076	150.123	43.181	NSW	Temperate	This study
-36.0759	150.123	96.5533	NSW	Temperate	This study
-36.0761	150.122	85.6315	NSW	Temperate	This study
-36.0767	150.122	99.0379	NSW	Temperate	This study
-36.0525	150.066	276.97	NSW	Temperate	This study
-36.0536	150.064	338.089	NSW	Temperate	This study
-36.0541	150.063	435.688	NSW	Temperate	This study
-36.0572	150.063	305.559	NSW	Temperate	This study
-36.0574	150.064	231.319	NSW	Temperate	This study
-36.057	150.063	260.16	NSW	Temperate	This study
-36.0557	150.063	269.836	NSW	Temperate	This study
-36.0552	150.063	267.348	NSW	Temperate	This study
-35.7099	150.172	103.75	NSW	Temperate	This study
-35.7099	150.172	71.5977	NSW	Temperate	This study
-35.7112	150.173	82.5762	NSW	Temperate	This study
-35.7118	150.173	112.999	NSW	Temperate	This study
-35.7094	150.172	210.284	NSW	Temperate	This study
-35.7102	150.173	153.302	NSW	Temperate	This study
-35.7105	150.173	59.3918	NSW	Temperate	This study
-35.6931	150.099	391.396	NSW	Temperate	This study
-35.6931	150.1	450.001	NSW	Temperate	This study
-35.6928	150.1	371.624	NSW	Temperate	This study
-35.6928	150.1	387.162	NSW	Temperate	This study
-35.6923	150.099	411.1	NSW	Temperate	This study
-35.6918	150.099	581.426	NSW	Temperate	This study
-35.6919	150.1	394.348	NSW	Temperate	This study
-35.692	150.1	374.397	NSW	Temperate	This study
-32.2005	152.51	66.0927	NSW	Subtropical	This study
-32.2007	152.511	78.3108	NSW	Subtropical	This study
-32.2007	152.51	55.2101	NSW	Subtropical	This study
-32.2017	152.509	150.225	NSW	Subtropical	This study
-32.2008	152.51	115.161	NSW	Subtropical	This study
-32.2008	152.509	139.971	NSW	Subtropical	This study
-32.2007	152.509	113.137	NSW	Subtropical	This study
-32.2014	152.509	98.5221	NSW	Subtropical	This study
-32.6676	152.148	152.44	NSW	Subtropical	This study
-32.668	152.147	123.028	NSW	Subtropical	This study
-32.6692	152.143	161.629	NSW	Subtropical	This study
-32.6687	152.143	178.006	NSW	Subtropical	This study
-32.6691	152.148	236.454	NSW	Subtropical	This study
-32.6689	152.147	209.589	NSW	Subtropical	This study
-32.6689	152.145	194.3	NSW	Subtropical	This study
-32.6691	152.144	197.958	NSW	Subtropical	This study
-32.6425	151.989	293.686	NSW	Temperate	This study
-32.6426	151.989	242.225	NSW	Temperate	This study
-32.6426	151.989	160.531	NSW	Temperate	This study
-32.6432	151.988	235.984	NSW	Temperate	This study
-32.6424	151.989	175.201	NSW	Temperate	This study
-32.6426	151.988	182.243	NSW	Temperate	This study
-32.6433	151.988	247.37	NSW	Temperate	This study
-32.6429	151.987	223.402	NSW	Temperate	This study
-32.3359	152.487	396.868	NSW	Temperate	This study
-32.3354	152.487	378.311	NSW	Temperate	This study
-32.3322	152.488	526.444	NSW	Temperate	This study
-32.332	152.488	484.442	NSW	Temperate	This study
-32.3358	152.487	421.967	NSW	Temperate	This study
-32.3355	152.487	401.043	NSW	Temperate	This study
-32.3353	152.487	394.879	NSW	Temperate	This study
-32.332	152.488	375.374	NSW	Temperate	This study
-31.5482	152.85	70.8812	NSW	Temperate	This study
-31.5482	152.85	62.3394	NSW	Temperate	This study
-31.5488	152.85	59.4182	NSW	Temperate	This study
-31.5493	152.85	59.8503	NSW	Temperate	This study
-31.5483	152.85	76.2201	NSW	Temperate	This study
-31.5483	152.85	135.383	NSW	Temperate	This study
-31.5488	152.85	77.9272	NSW	Temperate	This study
-31.5493	152.85	60.8112	NSW	Temperate	This study
-31.5506	152.845	399.851	NSW	Temperate	This study
-31.5507	152.845	455.183	NSW	Temperate	This study
-31.5508	152.844	430.757	NSW	Temperate	This study
-31.5513	152.844	284.696	NSW	Temperate	This study
-31.5508	152.845	158.037	NSW	Temperate	This study
-31.5507	152.844	489.134	NSW	Temperate	This study
-31.5513	152.844	247.115	NSW	Temperate	This study
-31.5516	152.844	258.145	NSW	Temperate	This study
-30.8813	153.021	246.484	NSW	Subtropical	This study
-30.8812	153.021	196.484	NSW	Subtropical	This study
-30.881	153.021	206.271	NSW	Subtropical	This study
-30.8807	153.021	272.601	NSW	Subtropical	This study
-30.8819	153.021	297.838	NSW	Subtropical	This study
-30.8814	153.021	188.539	NSW	Subtropical	This study
-30.8809	153.02	161.64	NSW	Subtropical	This study
-30.8804	153.02	192.04	NSW	Subtropical	This study
-30.8953	152.999	216.151	NSW	Subtropical	This study
-30.8945	152.999	215.086	NSW	Subtropical	This study
-30.8945	152.999	244.041	NSW	Subtropical	This study
-30.8942	152.999	216.192	NSW	Subtropical	This study
-30.8958	152.999	201.952	NSW	Subtropical	This study
-30.8946	152.999	137.606	NSW	Subtropical	This study
-30.8948	152.999	167.354	NSW	Subtropical	This study
-30.894	153	262.522	NSW	Subtropical	This study
-29.4332	153.357	19.0283	NSW	Subtropical	This study
-29.4331	153.357	54.6763	NSW	Subtropical	This study
-29.4328	153.355	25.5369	NSW	Subtropical	This study
-29.4326	153.355	27.8403	NSW	Subtropical	This study
-29.4305	153.354	50.435	NSW	Subtropical	This study
-29.4305	153.354	46.0046	NSW	Subtropical	This study
-29.4306	153.354	39.4824	NSW	Subtropical	This study
-29.4307	153.354	31.6107	NSW	Subtropical	This study
-29.3785	153.352	27.8828	NSW	Subtropical	This study
-29.3786	153.352	49.6079	NSW	Subtropical	This study
-29.3787	153.352	72.3358	NSW	Subtropical	This study
-29.3787	153.351	77.8023	NSW	Subtropical	This study
-29.3793	153.352	143.457	NSW	Subtropical	This study
-29.3794	153.352	98.2484	NSW	Subtropical	This study
-29.379	153.352	122.84	NSW	Subtropical	This study
-29.3788	153.352	160.354	NSW	Subtropical	This study
-36.6191	150.014	30.7739	NSW	Temperate	This study
-36.621	150.014	45.2511	NSW	Temperate	This study
-36.6223	150.012	64.5226	NSW	Temperate	This study
-36.6239	150.013	119.27	NSW	Temperate	This study
-36.6195	150.015	39.1431	NSW	Temperate	This study
-36.6189	150.014	36.6591	NSW	Temperate	This study
-36.6219	150.012	138.527	NSW	Temperate	This study
-36.6251	150.013	104.161	NSW	Temperate	This study
-36.589	150.016	246.942	NSW	Temperate	This study
-36.5889	150.013	274.643	NSW	Temperate	This study
-36.5889	150.013	196.636	NSW	Temperate	This study
-36.5889	150.012	190.391	NSW	Temperate	This study
-36.589	150.014	168.136	NSW	Temperate	This study
-36.5887	150.012	218.69	NSW	Temperate	This study
-27.5696	153.291	151.675	QLD	Subtropical	Lovelock et al. The role of surface and subsurface processes in keeping pace with sea level rise in intertidal wetlands of Moreton Bay, Queensland, Australia. Ecosystems, 14(5), 745-757 (2011)
-27.5699	153.291	147.368	QLD	Subtropical	Lovelock et al. The role of surface and subsurface processes in keeping pace with sea level rise in intertidal wetlands of Moreton Bay, Queensland, Australia. Ecosystems, 14(5), 745-757 (2011)
-27.5692	153.291	33.0144	QLD	Subtropical	Lovelock et al. The role of surface and subsurface processes in keeping pace with sea level rise in intertidal wetlands of Moreton Bay, Queensland, Australia. Ecosystems, 14(5), 745-757 (2011)
-27.5205	153.412	110.048	QLD	Subtropical	Lovelock et al. The role of surface and subsurface processes in keeping pace with sea level rise in intertidal wetlands of Moreton Bay, Queensland, Australia. Ecosystems, 14(5), 745-757 (2011)
-27.52	153.413	38.756	QLD	Subtropical	Lovelock et al. The role of surface and subsurface processes in keeping pace with sea level rise in intertidal wetlands of Moreton Bay, Queensland, Australia. Ecosystems, 14(5), 745-757 (2011)
-27.5202	153.413	121.531	QLD	Subtropical	Lovelock et al. The role of surface and subsurface processes in keeping pace with sea level rise in intertidal wetlands of Moreton Bay, Queensland, Australia. Ecosystems, 14(5), 745-757 (2011)
-27.4357	153.435	962.679	QLD	Subtropical	Lovelock et al. The role of surface and subsurface processes in keeping pace with sea level rise in intertidal wetlands of Moreton Bay, Queensland, Australia. Ecosystems, 14(5), 745-757 (2011)
-27.4351	153.435	43.0622	QLD	Subtropical	Lovelock et al. The role of surface and subsurface processes in keeping pace with sea level rise in intertidal wetlands of Moreton Bay, Queensland, Australia. Ecosystems, 14(5), 745-757 (2011)
-27.4383	153.434	736.842	QLD	Subtropical	Lovelock et al. The role of surface and subsurface processes in keeping pace with sea level rise in intertidal wetlands of Moreton Bay, Queensland, Australia. Ecosystems, 14(5), 745-757 (2011)
-27.4377	153.434	58.3732	QLD	Subtropical	Lovelock et al. The role of surface and subsurface processes in keeping pace with sea level rise in intertidal wetlands of Moreton Bay, Queensland, Australia. Ecosystems, 14(5), 745-757 (2011)
-27.438	153.434	74.1627	QLD	Subtropical	Lovelock et al. The role of surface and subsurface processes in keeping pace with sea level rise in intertidal wetlands of Moreton Bay, Queensland, Australia. Ecosystems, 14(5), 745-757 (2011)
-27.4338	153.436	51.6746	QLD	Subtropical	Lovelock et al. The role of surface and subsurface processes in keeping pace with sea level rise in intertidal wetlands of Moreton Bay, Queensland, Australia. Ecosystems, 14(5), 745-757 (2011)
-27.3517	153.086	33.0144	QLD	Subtropical	Lovelock et al. The role of surface and subsurface processes in keeping pace with sea level rise in intertidal wetlands of Moreton Bay, Queensland, Australia. Ecosystems, 14(5), 745-757 (2011)
-27.3517	153.086	132.536	QLD	Subtropical	Lovelock et al. The role of surface and subsurface processes in keeping pace with sea level rise in intertidal wetlands of Moreton Bay, Queensland, Australia. Ecosystems, 14(5), 745-757 (2011)
-27.3507	153.086	83.2536	QLD	Subtropical	Lovelock et al. The role of surface and subsurface processes in keeping pace with sea level rise in intertidal wetlands of Moreton Bay, Queensland, Australia. Ecosystems, 14(5), 745-757 (2011)
-27.2891	153.044	46.89	QLD	Subtropical	Lovelock et al. The role of surface and subsurface processes in keeping pace with sea level rise in intertidal wetlands of Moreton Bay, Queensland, Australia. Ecosystems, 14(5), 745-757 (2011)
-27.2886	153.045	336.364	QLD	Subtropical	Lovelock et al. The role of surface and subsurface processes in keeping pace with sea level rise in intertidal wetlands of Moreton Bay, Queensland, Australia. Ecosystems, 14(5), 745-757 (2011)
-27.2895	153.044	191.388	QLD	Subtropical	Lovelock et al. The role of surface and subsurface processes in keeping pace with sea level rise in intertidal wetlands of Moreton Bay, Queensland, Australia. Ecosystems, 14(5), 745-757 (2011)
-33.5668	137.95	31.0473	SA	Semi-arid	This study
-33.5668	137.95	238.084	SA	Semi-arid	This study
-33.5667	137.949	171.541	SA	Semi-arid	This study
-33.0488	137.57	238.46	SA	Arid	This study
-32.4785	137.765	202.73	SA	Arid	This study
-38.8364	146.151	44.5789	VIC	Temperate	This study
-38.8359	146.151	62.1722	VIC	Temperate	This study
-38.6603	145.79	93.622	VIC	Temperate	This study
-38.6605	145.79	99.0048	VIC	Temperate	This study
-38.661	145.79	109.498	VIC	Temperate	This study
-38.6093	146.889	198.584	VIC	Temperate	This study
-38.6099	146.889	102.871	VIC	Temperate	This study
-38.6089	146.889	224.794	VIC	Temperate	This study
-38.6936	146.244	43.8373	VIC	Temperate	This study
-38.6945	146.244	36.9761	VIC	Temperate	This study
-38.6941	146.244	100.517	VIC	Temperate	This study
-38.6894	146.335	30.5837	VIC	Temperate	This study
-38.6894	146.335	34.7512	VIC	Temperate	This study
-38.6894	146.334	46.5167	VIC	Temperate	This study
-38.6988	146.469	30.756	VIC	Temperate	This study
-38.6989	146.468	30.1292	VIC	Temperate	This study
-38.6989	146.468	13.933	VIC	Temperate	This study
-38.6752	146.692	72.5167	VIC	Temperate	This study
-38.6747	146.691	53.1196	VIC	Temperate	This study
-38.6745	146.691	58.7416	VIC	Temperate	This study
-38.6463	146.781	37.9952	VIC	Temperate	This study
-38.6462	146.782	45.6077	VIC	Temperate	This study
-38.6463	146.781	24.6316	VIC	Temperate	This study
-38.51	145.345	100.919	VIC	Temperate	This study
-38.5098	145.345	132.545	VIC	Temperate	This study
-38.5099	145.345	114.847	VIC	Temperate	This study
-38.4594	145.288	264.167	VIC	Temperate	This study
-38.4572	145.29	234.746	VIC	Temperate	This study
-38.4573	145.289	141.923	VIC	Temperate	This study
-38.4666	144.097	227.713	VIC	Temperate	This study
-38.4667	144.097	184.225	VIC	Temperate	This study
-38.4667	144.098	119.823	VIC	Temperate	This study
-38.3179	145.196	181.268	VIC	Temperate	This study
-38.3175	145.195	236.78	VIC	Temperate	This study
-38.3184	145.196	178.005	VIC	Temperate	This study
-38.1827	147.306	460.909	VIC	Temperate	This study
-38.1823	147.306	193.756	VIC	Temperate	This study
-38.1825	147.307	353.708	VIC	Temperate	This study
-38.395	142.468	139.971	VIC	Temperate	This study
-38.3955	142.467	176.809	VIC	Temperate	This study
-38.3961	142.468	129	VIC	Temperate	This study
-38.295	144.386	88.2105	VIC	Temperate	This study
-38.2867	144.4	207.608	VIC	Temperate	This study
-38.2868	144.399	154.019	VIC	Temperate	This study
-38.2958	144.386	86.3971	VIC	Temperate	This study
-38.2945	144.386	76.6938	VIC	Temperate	This study
-38.2666	144.635	105.239	VIC	Temperate	This study
-38.2278	145.311	152.919	VIC	Temperate	This study
-38.2495	145.249	188.943	VIC	Temperate	This study
-38.2276	145.31	243.364	VIC	Temperate	This study
-38.2476	145.25	152.77	VIC	Temperate	This study
-38.2493	145.248	169.077	VIC	Temperate	This study
-38.2274	145.311	156.043	VIC	Temperate	This study
-38.2133	145.377	107.569	VIC	Temperate	This study
-38.2168	145.38	121.856	VIC	Temperate	This study
-38.2131	145.377	171.842	VIC	Temperate	This study
-38.2607	145.495	170.373	VIC	Temperate	This study
-38.2609	145.495	153.641	VIC	Temperate	This study
-38.3541	141.602	60.2488	VIC	Temperate	This study
-38.3535	141.602	72.4402	VIC	Temperate	This study
-38.3544	141.602	88.4545	VIC	Temperate	This study
-38.3301	142.065	217.368	VIC	Temperate	This study
-38.3304	142.065	239.751	VIC	Temperate	This study
-38.33	142.065	196.407	VIC	Temperate	This study
-38.3652	142.251	124.278	VIC	Temperate	This study
-38.3805	142.24	132.196	VIC	Temperate	This study
-38.38	142.24	110.636	VIC	Temperate	This study
-38.3805	142.24	77.9713	VIC	Temperate	This study
-38.3661	142.251	171.651	VIC	Temperate	This study
-38.2513	144.438	77.8469	VIC	Temperate	This study
-38.2509	144.438	55.8708	VIC	Temperate	This study
-38.2412	144.421	80.1531	VIC	Temperate	This study
-38.2408	144.421	105.388	VIC	Temperate	This study
-38.2403	144.421	94.2823	VIC	Temperate	This study
-38.2476	144.499	110.421	VIC	Temperate	This study
-38.2468	144.498	122.962	VIC	Temperate	This study
-38.2472	144.499	116.584	VIC	Temperate	This study
-38.2277	144.652	126.187	VIC	Temperate	This study
-38.2268	144.653	154.191	VIC	Temperate	This study
-38.2275	144.652	191.636	VIC	Temperate	This study
-38.1972	144.699	105.239	VIC	Temperate	This study
-38.1612	144.714	78.5598	VIC	Temperate	This study
-38.1971	144.698	196.694	VIC	Temperate	This study
-38.1603	144.715	63.9091	VIC	Temperate	This study
-38.162	144.714	89.3254	VIC	Temperate	This study
-38.1967	144.698	230.325	VIC	Temperate	This study
-37.9025	147.719	314.842	VIC	Temperate	This study
-37.9022	147.718	465.388	VIC	Temperate	This study
-37.9028	147.719	367.431	VIC	Temperate	This study
-37.8706	147.939	169.789	VIC	Temperate	This study
-37.8758	148.01	41.445	VIC	Temperate	This study
-37.8755	148.01	59.9187	VIC	Temperate	This study
-37.8758	148.01	24	VIC	Temperate	This study
-37.8718	147.939	206.751	VIC	Temperate	This study
-37.8712	147.939	228.656	VIC	Temperate	This study
-38.0528	144.411	368.392	VIC	Temperate	This study
-38.0553	144.411	95.622	VIC	Temperate	This study
-38.0561	144.412	56.4976	VIC	Temperate	This study
-37.5669	149.761	24.8278	VIC	Temperate	This study
-37.5675	149.761	39.4019	VIC	Temperate	This study
-37.5672	149.761	25.5455	VIC	Temperate	This study
-37.9706	144.684	73.1483	VIC	Temperate	This study
-37.9708	144.685	108.823	VIC	Temperate	This study
-37.9709	144.684	86.7512	VIC	Temperate	This study
-37.8973	144.784	145.416	VIC	Temperate	This study
-37.8965	144.784	148.632	VIC	Temperate	This study
-37.8972	144.783	95.8373	VIC	Temperate	This study
-37.526	149.697	162.01	VIC	Temperate	This study
-37.5259	149.697	128.096	VIC	Temperate	This study
-37.526	149.697	139.44	VIC	Temperate	This study
-37.8252	144.896	297.703	VIC	Temperate	This study
-37.8253	144.896	263.593	VIC	Temperate	This study
-37.8268	144.896	258.402	VIC	Temperate	This study
-37.8663	144.879	75.7656	VIC	Temperate	This study
-37.8666	144.879	186.986	VIC	Temperate	This study
-37.8666	144.879	201.206	VIC	Temperate	This study
-33.6136	115.425	38.5009	WA	Temperate	This study
-33.6136	115.425	25.9242	WA	Temperate	This study
-33.6136	115.425	132.832	WA	Temperate	This study
-33.6171	115.417	135.8	WA	Temperate	This study
-33.6171	115.417	97.26	WA	Temperate	This study
-33.6171	115.417	70.78	WA	Temperate	This study
-33.6291	115.408	104.84	WA	Temperate	This study
-33.6291	115.408	76.35	WA	Temperate	This study
-33.6291	115.408	49.2165	WA	Temperate	This study
-23.95	113.633	101.59	WA	Semi-arid	This study
-38.06	141.002	75.9522	SA	Temperate	This study
-38.0602	141.002	101.775	SA	Temperate	This study
-38.06	141.001	106.88	SA	Temperate	This study

## Sheet: Tidal marsh soil C burial
Latitude	Longitude	Soil organic carbon burial (g C m-2)	State	Climate region	Source
-34.9353	150.714	119.335	NSW	Temperate	This study
-34.9354	150.714	72.6471	NSW	Temperate	This study
-34.9354	150.714	43.2781	NSW	Temperate	This study
-34.9357	150.714	56.0046	NSW	Temperate	This study
-34.9355	150.714	49.296	NSW	Temperate	This study
-34.9355	150.714	43.9181	NSW	Temperate	This study
-34.9353	150.715	46.5436	NSW	Temperate	This study
-34.9088	150.74	50.6311	NSW	Temperate	This study
-34.9098	150.74	22.7946	NSW	Temperate	This study
-34.9094	150.741	43.9386	NSW	Temperate	This study
-34.9088	150.741	45.0251	NSW	Temperate	This study
-34.9086	150.74	40.8685	NSW	Temperate	This study
-34.9087	150.74	36.1251	NSW	Temperate	This study
-34.9091	150.742	64.8723	NSW	Temperate	This study
-34.9089	150.742	62.7251	NSW	Temperate	This study
-36.079	150.123	16.7565	NSW	Temperate	This study
-36.0788	150.123	13.1501	NSW	Temperate	This study
-36.0785	150.123	13.288	NSW	Temperate	This study
-36.077	150.123	9.67124	NSW	Temperate	This study
-36.076	150.123	9.91621	NSW	Temperate	This study
-36.0759	150.123	22.1728	NSW	Temperate	This study
-36.0761	150.122	19.6647	NSW	Temperate	This study
-36.0767	150.122	22.7433	NSW	Temperate	This study
-36.0525	150.066	63.6043	NSW	Temperate	This study
-36.0536	150.064	77.6397	NSW	Temperate	This study
-36.0541	150.063	100.053	NSW	Temperate	This study
-36.0572	150.063	70.1694	NSW	Temperate	This study
-36.0574	150.064	53.1209	NSW	Temperate	This study
-36.057	150.063	59.7438	NSW	Temperate	This study
-36.0557	150.063	61.9658	NSW	Temperate	This study
-36.0552	150.063	61.3944	NSW	Temperate	This study
-35.7099	150.172	23.8255	NSW	Temperate	This study
-35.7099	150.172	16.4419	NSW	Temperate	This study
-35.7112	150.173	18.963	NSW	Temperate	This study
-35.7118	150.173	25.9493	NSW	Temperate	This study
-35.7094	150.172	48.2902	NSW	Temperate	This study
-35.7102	150.173	35.2048	NSW	Temperate	This study
-35.7105	150.173	13.6389	NSW	Temperate	This study
-35.6931	150.099	89.8813	NSW	Temperate	This study
-35.6931	150.1	103.34	NSW	Temperate	This study
-35.6928	150.1	85.3409	NSW	Temperate	This study
-35.6928	150.1	88.909	NSW	Temperate	This study
-35.6923	150.099	94.4062	NSW	Temperate	This study
-35.6918	150.099	133.52	NSW	Temperate	This study
-35.6919	150.1	90.5592	NSW	Temperate	This study
-35.692	150.1	85.9776	NSW	Temperate	This study
-32.2005	152.51	15.1777	NSW	Subtropical	This study
-32.2007	152.511	17.9835	NSW	Subtropical	This study
-32.2007	152.51	12.6786	NSW	Subtropical	This study
-32.2017	152.509	34.4982	NSW	Subtropical	This study
-32.2008	152.51	26.4459	NSW	Subtropical	This study
-32.2008	152.509	32.1433	NSW	Subtropical	This study
-32.2007	152.509	25.9812	NSW	Subtropical	This study
-32.2014	152.509	22.6249	NSW	Subtropical	This study
-32.6676	152.148	35.0067	NSW	Subtropical	This study
-32.668	152.147	28.2526	NSW	Subtropical	This study
-32.6692	152.143	37.117	NSW	Subtropical	This study
-32.6687	152.143	40.8777	NSW	Subtropical	This study
-32.6691	152.148	54.2999	NSW	Subtropical	This study
-32.6689	152.147	48.1306	NSW	Subtropical	This study
-32.6689	152.145	44.6195	NSW	Subtropical	This study
-32.6691	152.144	45.4598	NSW	Subtropical	This study
-32.6425	151.989	67.4429	NSW	Temperate	This study
-32.6426	151.989	55.6252	NSW	Temperate	This study
-32.6426	151.989	36.8647	NSW	Temperate	This study
-32.6432	151.988	54.1921	NSW	Temperate	This study
-32.6424	151.989	40.2337	NSW	Temperate	This study
-32.6426	151.988	41.8509	NSW	Temperate	This study
-32.6433	151.988	56.8068	NSW	Temperate	This study
-32.6429	151.987	51.3026	NSW	Temperate	This study
-32.3359	152.487	91.1379	NSW	Temperate	This study
-32.3354	152.487	86.8764	NSW	Temperate	This study
-32.3322	152.488	120.894	NSW	Temperate	This study
-32.332	152.488	111.249	NSW	Temperate	This study
-32.3358	152.487	96.9018	NSW	Temperate	This study
-32.3355	152.487	92.0967	NSW	Temperate	This study
-32.3353	152.487	90.6813	NSW	Temperate	This study
-32.332	152.488	86.202	NSW	Temperate	This study
-31.5482	152.85	16.2774	NSW	Temperate	This study
-31.5482	152.85	14.3158	NSW	Temperate	This study
-31.5488	152.85	13.645	NSW	Temperate	This study
-31.5493	152.85	13.7442	NSW	Temperate	This study
-31.5483	152.85	17.5034	NSW	Temperate	This study
-31.5483	152.85	31.0898	NSW	Temperate	This study
-31.5488	152.85	17.8954	NSW	Temperate	This study
-31.5493	152.85	13.9649	NSW	Temperate	This study
-31.5506	152.845	91.8229	NSW	Temperate	This study
-31.5507	152.845	104.53	NSW	Temperate	This study
-31.5508	152.844	98.9202	NSW	Temperate	This study
-31.5513	152.844	65.3783	NSW	Temperate	This study
-31.5508	152.845	36.2922	NSW	Temperate	This study
-31.5507	152.844	112.326	NSW	Temperate	This study
-31.5513	152.844	56.7482	NSW	Temperate	This study
-31.5516	152.844	59.2812	NSW	Temperate	This study
-30.8813	153.021	56.6034	NSW	Subtropical	This study
-30.8812	153.021	45.1211	NSW	Subtropical	This study
-30.881	153.021	47.3687	NSW	Subtropical	This study
-30.8807	153.021	62.6008	NSW	Subtropical	This study
-30.8819	153.021	68.3964	NSW	Subtropical	This study
-30.8814	153.021	43.2966	NSW	Subtropical	This study
-30.8809	153.02	37.1196	NSW	Subtropical	This study
-30.8804	153.02	44.1006	NSW	Subtropical	This study
-30.8953	152.999	49.6376	NSW	Subtropical	This study
-30.8945	152.999	49.3929	NSW	Subtropical	This study
-30.8945	152.999	56.0423	NSW	Subtropical	This study
-30.8942	152.999	49.6469	NSW	Subtropical	This study
-30.8958	152.999	46.3769	NSW	Subtropical	This study
-30.8946	152.999	31.6002	NSW	Subtropical	This study
-30.8948	152.999	38.4317	NSW	Subtropical	This study
-30.894	153	60.2862	NSW	Subtropical	This study
-29.4332	153.357	4.36972	NSW	Subtropical	This study
-29.4331	153.357	12.556	NSW	Subtropical	This study
-29.4328	153.355	5.86437	NSW	Subtropical	This study
-29.4326	153.355	6.39332	NSW	Subtropical	This study
-29.4305	153.354	11.582	NSW	Subtropical	This study
-29.4305	153.354	10.5646	NSW	Subtropical	This study
-29.4306	153.354	9.06686	NSW	Subtropical	This study
-29.4307	153.354	7.25918	NSW	Subtropical	This study
-29.3785	153.352	6.40307	NSW	Subtropical	This study
-29.3786	153.352	11.3921	NSW	Subtropical	This study
-29.3787	153.352	16.6114	NSW	Subtropical	This study
-29.3787	153.351	17.8667	NSW	Subtropical	This study
-29.3793	153.352	32.9439	NSW	Subtropical	This study
-29.3794	153.352	22.562	NSW	Subtropical	This study
-29.379	153.352	28.2094	NSW	Subtropical	This study
-29.3788	153.352	36.8241	NSW	Subtropical	This study
-36.6191	150.014	7.067	NSW	Temperate	This study
-36.621	150.014	10.3916	NSW	Temperate	This study
-36.6223	150.012	14.8172	NSW	Temperate	This study
-36.6239	150.013	27.3896	NSW	Temperate	This study
-36.6195	150.015	8.98893	NSW	Temperate	This study
-36.6189	150.014	8.41849	NSW	Temperate	This study
-36.6219	150.012	31.8117	NSW	Temperate	This study
-36.6251	150.013	23.9198	NSW	Temperate	This study
-36.589	150.016	56.7084	NSW	Temperate	This study
-36.5889	150.013	63.0699	NSW	Temperate	This study
-36.5889	150.013	45.156	NSW	Temperate	This study
-36.5889	150.012	43.722	NSW	Temperate	This study
-36.589	150.014	38.6113	NSW	Temperate	This study
-36.5887	150.012	50.2205	NSW	Temperate	This study
-27.5696	153.291	34.831	QLD	Subtropical	Lovelock et al. The role of surface and subsurface processes in keeping pace with sea level rise in intertidal wetlands of Moreton Bay, Queensland, Australia. Ecosystems, 14(5), 745-757 (2011)
-27.5699	153.291	33.8421	QLD	Subtropical	Lovelock et al. The role of surface and subsurface processes in keeping pace with sea level rise in intertidal wetlands of Moreton Bay, Queensland, Australia. Ecosystems, 14(5), 745-757 (2011)
-27.5692	153.291	7.58151	QLD	Subtropical	Lovelock et al. The role of surface and subsurface processes in keeping pace with sea level rise in intertidal wetlands of Moreton Bay, Queensland, Australia. Ecosystems, 14(5), 745-757 (2011)
-27.5205	153.412	25.2717	QLD	Subtropical	Lovelock et al. The role of surface and subsurface processes in keeping pace with sea level rise in intertidal wetlands of Moreton Bay, Queensland, Australia. Ecosystems, 14(5), 745-757 (2011)
-27.52	153.413	8.90003	QLD	Subtropical	Lovelock et al. The role of surface and subsurface processes in keeping pace with sea level rise in intertidal wetlands of Moreton Bay, Queensland, Australia. Ecosystems, 14(5), 745-757 (2011)
-27.5202	153.413	27.9087	QLD	Subtropical	Lovelock et al. The role of surface and subsurface processes in keeping pace with sea level rise in intertidal wetlands of Moreton Bay, Queensland, Australia. Ecosystems, 14(5), 745-757 (2011)
-27.4357	153.435	221.072	QLD	Subtropical	Lovelock et al. The role of surface and subsurface processes in keeping pace with sea level rise in intertidal wetlands of Moreton Bay, Queensland, Australia. Ecosystems, 14(5), 745-757 (2011)
-27.4351	153.435	9.88893	QLD	Subtropical	Lovelock et al. The role of surface and subsurface processes in keeping pace with sea level rise in intertidal wetlands of Moreton Bay, Queensland, Australia. Ecosystems, 14(5), 745-757 (2011)
-27.4383	153.434	169.211	QLD	Subtropical	Lovelock et al. The role of surface and subsurface processes in keeping pace with sea level rise in intertidal wetlands of Moreton Bay, Queensland, Australia. Ecosystems, 14(5), 745-757 (2011)
-27.4377	153.434	13.405	QLD	Subtropical	Lovelock et al. The role of surface and subsurface processes in keeping pace with sea level rise in intertidal wetlands of Moreton Bay, Queensland, Australia. Ecosystems, 14(5), 745-757 (2011)
-27.438	153.434	17.0309	QLD	Subtropical	Lovelock et al. The role of surface and subsurface processes in keeping pace with sea level rise in intertidal wetlands of Moreton Bay, Queensland, Australia. Ecosystems, 14(5), 745-757 (2011)
-27.4338	153.436	11.8667	QLD	Subtropical	Lovelock et al. The role of surface and subsurface processes in keeping pace with sea level rise in intertidal wetlands of Moreton Bay, Queensland, Australia. Ecosystems, 14(5), 745-757 (2011)
-27.3517	153.086	7.58151	QLD	Subtropical	Lovelock et al. The role of surface and subsurface processes in keeping pace with sea level rise in intertidal wetlands of Moreton Bay, Queensland, Australia. Ecosystems, 14(5), 745-757 (2011)
-27.3517	153.086	30.4359	QLD	Subtropical	Lovelock et al. The role of surface and subsurface processes in keeping pace with sea level rise in intertidal wetlands of Moreton Bay, Queensland, Australia. Ecosystems, 14(5), 745-757 (2011)
-27.3507	153.086	19.1186	QLD	Subtropical	Lovelock et al. The role of surface and subsurface processes in keeping pace with sea level rise in intertidal wetlands of Moreton Bay, Queensland, Australia. Ecosystems, 14(5), 745-757 (2011)
-27.2891	153.044	10.7679	QLD	Subtropical	Lovelock et al. The role of surface and subsurface processes in keeping pace with sea level rise in intertidal wetlands of Moreton Bay, Queensland, Australia. Ecosystems, 14(5), 745-757 (2011)
-27.2886	153.045	77.2435	QLD	Subtropical	Lovelock et al. The role of surface and subsurface processes in keeping pace with sea level rise in intertidal wetlands of Moreton Bay, Queensland, Australia. Ecosystems, 14(5), 745-757 (2011)
-27.2895	153.044	43.9508	QLD	Subtropical	Lovelock et al. The role of surface and subsurface processes in keeping pace with sea level rise in intertidal wetlands of Moreton Bay, Queensland, Australia. Ecosystems, 14(5), 745-757 (2011)
-33.5668	137.95	7.12978	SA	Semi-arid	This study
-33.5668	137.95	54.6742	SA	Semi-arid	This study
-33.5667	137.949	39.3933	SA	Semi-arid	This study
-33.0488	137.57	54.7606	SA	Arid	This study
-32.4785	137.765	46.5555	SA	Arid	This study
-38.8364	146.151	10.2372	VIC	Temperate	This study
-38.8359	146.151	14.2774	VIC	Temperate	This study
-38.6603	145.79	21.4996	VIC	Temperate	This study
-38.6605	145.79	22.7357	VIC	Temperate	This study
-38.661	145.79	25.1453	VIC	Temperate	This study
-38.6093	146.889	45.6033	VIC	Temperate	This study
-38.6099	146.889	23.6235	VIC	Temperate	This study
-38.6089	146.889	51.6224	VIC	Temperate	This study
-38.6936	146.244	10.0669	VIC	Temperate	This study
-38.6945	146.244	8.49129	VIC	Temperate	This study
-38.6941	146.244	23.083	VIC	Temperate	This study
-38.6894	146.335	7.02334	VIC	Temperate	This study
-38.6894	146.335	7.98036	VIC	Temperate	This study
-38.6894	146.334	10.6822	VIC	Temperate	This study
-38.6988	146.469	7.06289	VIC	Temperate	This study
-38.6989	146.468	6.91895	VIC	Temperate	This study
-38.6989	146.468	3.19962	VIC	Temperate	This study
-38.6752	146.692	16.653	VIC	Temperate	This study
-38.6747	146.691	12.1985	VIC	Temperate	This study
-38.6745	146.691	13.4896	VIC	Temperate	This study
-38.6463	146.781	8.72533	VIC	Temperate	This study
-38.6462	146.782	10.4735	VIC	Temperate	This study
-38.6463	146.781	5.65647	VIC	Temperate	This study
-38.51	145.345	23.1752	VIC	Temperate	This study
-38.5098	145.345	30.4381	VIC	Temperate	This study
-38.5099	145.345	26.3738	VIC	Temperate	This study
-38.4594	145.288	60.6642	VIC	Temperate	This study
-38.4572	145.29	53.9078	VIC	Temperate	This study
-38.4573	145.289	32.5917	VIC	Temperate	This study
-38.4666	144.097	52.2926	VIC	Temperate	This study
-38.4667	144.097	42.3059	VIC	Temperate	This study
-38.4667	144.098	27.5165	VIC	Temperate	This study
-38.3179	145.196	41.6269	VIC	Temperate	This study
-38.3175	145.195	54.3748	VIC	Temperate	This study
-38.3184	145.196	40.8775	VIC	Temperate	This study
-38.1827	147.306	105.844	VIC	Temperate	This study
-38.1823	147.306	44.4947	VIC	Temperate	This study
-38.1825	147.307	81.2265	VIC	Temperate	This study
-38.395	142.468	32.1434	VIC	Temperate	This study
-38.3955	142.467	40.6028	VIC	Temperate	This study
-38.3961	142.468	29.6239	VIC	Temperate	This study
-38.295	144.386	20.2569	VIC	Temperate	This study
-38.2867	144.4	47.6756	VIC	Temperate	This study
-38.2868	144.399	35.3694	VIC	Temperate	This study
-38.2958	144.386	19.8405	VIC	Temperate	This study
-38.2945	144.386	17.6122	VIC	Temperate	This study
-38.2666	144.635	24.1674	VIC	Temperate	This study
-38.2278	145.311	35.1167	VIC	Temperate	This study
-38.2495	145.249	43.3893	VIC	Temperate	This study
-38.2276	145.31	55.8867	VIC	Temperate	This study
-38.2476	145.25	35.0826	VIC	Temperate	This study
-38.2493	145.248	38.8272	VIC	Temperate	This study
-38.2274	145.311	35.8342	VIC	Temperate	This study
-38.2133	145.377	24.7025	VIC	Temperate	This study
-38.2168	145.38	27.9835	VIC	Temperate	This study
-38.2131	145.377	39.4623	VIC	Temperate	This study
-38.2607	145.495	39.125	VIC	Temperate	This study
-38.2609	145.495	35.2826	VIC	Temperate	This study
-38.3541	141.602	13.8357	VIC	Temperate	This study
-38.3535	141.602	16.6354	VIC	Temperate	This study
-38.3544	141.602	20.313	VIC	Temperate	This study
-38.3301	142.065	49.9171	VIC	Temperate	This study
-38.3304	142.065	55.0572	VIC	Temperate	This study
-38.33	142.065	45.1034	VIC	Temperate	This study
-38.3652	142.251	28.5394	VIC	Temperate	This study
-38.3805	142.24	30.3579	VIC	Temperate	This study
-38.38	142.24	25.4069	VIC	Temperate	This study
-38.3805	142.24	17.9056	VIC	Temperate	This study
-38.3661	142.251	39.4184	VIC	Temperate	This study
-38.2513	144.438	17.877	VIC	Temperate	This study
-38.2509	144.438	12.8303	VIC	Temperate	This study
-38.2412	144.421	18.4066	VIC	Temperate	This study
-38.2408	144.421	24.2015	VIC	Temperate	This study
-38.2403	144.421	21.6513	VIC	Temperate	This study
-38.2476	144.499	25.3574	VIC	Temperate	This study
-38.2468	144.498	28.2373	VIC	Temperate	This study
-38.2472	144.499	26.7726	VIC	Temperate	This study
-38.2277	144.652	28.9779	VIC	Temperate	This study
-38.2268	144.653	35.409	VIC	Temperate	This study
-38.2275	144.652	44.0079	VIC	Temperate	This study
-38.1972	144.699	24.1674	VIC	Temperate	This study
-38.1612	144.714	18.0407	VIC	Temperate	This study
-38.1971	144.698	45.1693	VIC	Temperate	This study
-38.1603	144.715	14.6763	VIC	Temperate	This study
-38.162	144.714	20.5129	VIC	Temperate	This study
-38.1967	144.698	52.8926	VIC	Temperate	This study
-37.9025	147.719	72.3012	VIC	Temperate	This study
-37.9022	147.718	106.873	VIC	Temperate	This study
-37.9028	147.719	84.3778	VIC	Temperate	This study
-37.8706	147.939	38.9909	VIC	Temperate	This study
-37.8758	148.01	9.51754	VIC	Temperate	This study
-37.8755	148.01	13.7599	VIC	Temperate	This study
-37.8758	148.01	5.51143	VIC	Temperate	This study
-37.8718	147.939	47.4789	VIC	Temperate	This study
-37.8712	147.939	52.5091	VIC	Temperate	This study
-38.0528	144.411	84.5987	VIC	Temperate	This study
-38.0553	144.411	21.9589	VIC	Temperate	This study
-38.0561	144.412	12.9743	VIC	Temperate	This study
-37.5669	149.761	5.70152	VIC	Temperate	This study
-37.5675	149.761	9.04837	VIC	Temperate	This study
-37.5672	149.761	5.86633	VIC	Temperate	This study
-37.9706	144.684	16.798	VIC	Temperate	This study
-37.9708	144.685	24.9904	VIC	Temperate	This study
-37.9709	144.684	19.9218	VIC	Temperate	This study
-37.8973	144.784	33.3938	VIC	Temperate	This study
-37.8965	144.784	34.1322	VIC	Temperate	This study
-37.8972	144.783	22.0084	VIC	Temperate	This study
-37.526	149.697	37.2043	VIC	Temperate	This study
-37.5259	149.697	29.4163	VIC	Temperate	This study
-37.526	149.697	32.0214	VIC	Temperate	This study
-37.8252	144.896	68.3654	VIC	Temperate	This study
-37.8253	144.896	60.5323	VIC	Temperate	This study
-37.8268	144.896	59.3402	VIC	Temperate	This study
-37.8663	144.879	17.399	VIC	Temperate	This study
-37.8666	144.879	42.9399	VIC	Temperate	This study
-37.8666	144.879	46.2055	VIC	Temperate	This study
-33.6136	115.425	8.84147	WA	Temperate	This study
-33.6136	115.425	5.95331	WA	Temperate	This study
-33.6136	115.425	30.504	WA	Temperate	This study
-33.6171	115.417	31.1855	WA	Temperate	This study
-33.6171	115.417	22.3351	WA	Temperate	This study
-33.6171	115.417	16.2541	WA	Temperate	This study
-33.6291	115.408	24.0758	WA	Temperate	This study
-33.6291	115.408	17.5332	WA	Temperate	This study
-33.6291	115.408	11.3022	WA	Temperate	This study
-23.95	113.633	23.3294	WA	Semi-arid	This study
-38.06	141.002	17.4419	SA	Temperate	This study
-38.0602	141.002	23.3719	SA	Temperate	This study
-38.06	141.001	24.5443	SA	Temperate	This study

## Sheet: Mangrove biomass C stock
Latitude	Longitude	Aboveground biomass organic carbon stocks (g C m-2)	State	Climate region	Source
-32.8645	151.761	6600	NSW	Temperate	Burchett, M. D., & Pulkownik, A. Distribution of habitat types and their productivities. Investigation of the natural areas of Kooragang Island. NSW Dept Environment and Planning, Sydney, 145-165 (1983)
-32.8645	151.761	10400	NSW	Temperate	Burchett, M. D., & Pulkownik, A. Distribution of habitat types and their productivities. Investigation of the natural areas of Kooragang Island. NSW Dept Environment and Planning, Sydney, 145-165 (1983)
-32.8645	151.761	710	NSW	Temperate	Burchett, M. D., & Pulkownik, A. Distribution of habitat types and their productivities. Investigation of the natural areas of Kooragang Island. NSW Dept Environment and Planning, Sydney, 145-165 (1983)
-32.8645	151.761	8600	NSW	Temperate	Burchett, M. D., & Pulkownik, A. Distribution of habitat types and their productivities. Investigation of the natural areas of Kooragang Island. NSW Dept Environment and Planning, Sydney, 145-165 (1983)
-32.8645	151.761	2180	NSW	Temperate	Murray, F. Cycling of Fluoride in a Mangrove Community Near a Fluoride Emission Source. Journal of Applied Ecology 22, 277–285 (1985).
-33.7918	151.227	9970	NSW	Temperate	Goulter, P. & Allaway, W. Litter Fall and Decompostion in a Mangrove Stand, Avicennia marina (Forsk.) Vierh., in Middle Harbour, Sydney. Mar. Freshwater Res. 30, 541–546 (1979).
-33.852	151.205	12840	NSW	Temperate	Briggs, S. V. Estimates of biomass in a temperate mangrove community. Austral Ecology 2, 369–373 (1977).
-33.852	151.205	8600	NSW	Temperate	Attiwill, P. M., & Clough, B. F. The role of mangrove and seagrass communities in nutrient cycling in Westernport Bay. Environmental Studies Program, Ministry for Conservation (1975).
-35.7047	150.187	3499.4	NSW	Temperate	This study
-16.4884	145.446	28800	QLD	Tropical	Alongi, D. M. Patterns of Mangrove Wood and Litter Production Within a Beach Ridge-Fringing Reef Embayment, Northern Great Barrier Reef Coast. Estuaries and Coasts (2010).
-16.4884	145.446	10200	QLD	Tropical	Alongi, D. M. Patterns of Mangrove Wood and Litter Production Within a Beach Ridge-Fringing Reef Embayment, Northern Great Barrier Reef Coast. Estuaries and Coasts (2010).
-18.3617	146.227	12300	QLD	Tropical	Matsui, N. Estimated stocks of organic carbon in mangrove roots and sediments in Hinchinbrook Channel, Australia. Mangroves and Salt Marshes 2, 199–204 (1998).
-18.3617	146.227	30200	QLD	Tropical	Clough, B. Mangrove forest productivity and biomass accumulation in Hinchinbrook Channel, Australia. Mangroves and Salt Marshes 2, 191–198 (1998).
-10.4332	142.491	32800	QLD	Tropical	Duke et al. Mangrove and Freshwater Wetland Habitat Status of the Torres Strait Islands. Biodiversity, Biomass and Changing Condition of Wetlands. Report to the National Environmental Research Program. Reef and Rainforest Research Centre Limited, Cairns (117pp.). (2015).
-10.4332	142.491	27200	QLD	Tropical	Duke et al. Mangrove and Freshwater Wetland Habitat Status of the Torres Strait Islands. Biodiversity, Biomass and Changing Condition of Wetlands. Report to the National Environmental Research Program. Reef and Rainforest Research Centre Limited, Cairns (117pp.). (2015).
-10.4332	142.491	22800	QLD	Tropical	Duke et al. Mangrove and Freshwater Wetland Habitat Status of the Torres Strait Islands. Biodiversity, Biomass and Changing Condition of Wetlands. Report to the National Environmental Research Program. Reef and Rainforest Research Centre Limited, Cairns (117pp.). (2015).
-14.6692	145.463	15900	QLD	Tropical	This study
-12.4814	130.838	23400	NT	Tropical	Woodroffe et al. Production of mangrove litter in a macrotidal embayment, Darwin Harbour, N.T., Australia. Estuarine, Coastal and Shelf Science 26, 581–598 (1988).
-19.1859	147.017	4892	QLD	Tropical	This study
-18.2684	146.03	5700.1	QLD	Tropical	This study
-16.2484	145.32	5388.55	QLD	Tropical	This study
-16.3841	145.56	9398.16	QLD	Tropical	This study
-16.4884	145.446	4778.75	QLD	Tropical	This study
-12.2493	132.28	17300	NT	Tropical	Lucas et al. The potential of L‐band SAR for quantifying mangrove characteristics and change: case studies from the tropics. Aquatic conservation: marine and freshwater ecosystems, 17(3), 245-264 (2007).
-27.4241	153.135	20400	QLD	Subtropical	Mackey, A. Biomass of the mangrove Avicennia marina (Forsk.) Vierh. Near Brisbane, South-eastern Queensland. Mar. Freshwater Res. 44, 721–725 (1993).
-27.5287	153.411	7570	QLD	Subtropical	This study
-27.3692	153.304	3499.4	QLD	Subtropical	This study
-27.2889	153.036	7764.4	QLD	Subtropical	This study
-27.394	153.177	11304.8	QLD	Subtropical	This study
-20.3112	118.58	28280	WA	Arid	Alongi et al. Below-ground decomposition of organic matter in forests of the mangroves Rhizophora stylosa and Avicennia marina along the arid coast of Western Australia. Aquatic Botany 68, 97–122 (2000).
-20.3112	118.58	14760	WA	Arid	Alongi et al. Below-ground decomposition of organic matter in forests of the mangroves Rhizophora stylosa and Avicennia marina along the arid coast of Western Australia. Aquatic Botany 68, 97–122 (2000).
-20.6625	116.712	24670	WA	Arid	Alongi et al. Below-ground decomposition of organic matter in forests of the mangroves Rhizophora stylosa and Avicennia marina along the arid coast of Western Australia. Aquatic Botany 68, 97–122 (2000).
-20.6625	116.712	4580	WA	Arid	Alongi et al. Below-ground decomposition of organic matter in forests of the mangroves Rhizophora stylosa and Avicennia marina along the arid coast of Western Australia. Aquatic Botany 68, 97–122 (2000).
-21.9697	113.941	9050	WA	Arid	Alongi et al. Below-ground decomposition of organic matter in forests of the mangroves Rhizophora stylosa and Avicennia marina along the arid coast of Western Australia. Aquatic Botany 68, 97–122 (2000).
-22.435	114.179	6049.01	WA	Arid	This study
-22.4542	114.348	5287.02	WA	Arid	This study
-21.9697	113.941	4214.26	WA	Arid	This study

## Sheet: Mangrove soil C stock
Latitude	Longitude	Soil organic carbon stock (Mg C ha-1 in 1 m-thick soil)	State	Climate region	Source
-35.118	150.785	323.79	NSW	Temperate	Saintilan et al. Allochthonous and autochthonous contributions to carbon accumulation and carbon store in southeastern Australian coastal wetlands. Estuarine, Coastal and Shelf Science, 128, 84-92 (213).
-35.037	150.672	179.36	NSW	Temperate	Saintilan et al. Allochthonous and autochthonous contributions to carbon accumulation and carbon store in southeastern Australian coastal wetlands. Estuarine, Coastal and Shelf Science, 128, 84-92 (213).
-33.9832	151.009	392.807	NSW	Temperate	Kelleway et al. Sedimentary factors are key predictors of carbon storage in SE Australian saltmarshes. Ecosystems, 19(5), 865-880 (2016).
-33.9834	151.009	254.429	NSW	Temperate	Kelleway et al. Sedimentary factors are key predictors of carbon storage in SE Australian saltmarshes. Ecosystems, 19(5), 865-880 (2016).
-33.9831	151.009	326.873	NSW	Temperate	Kelleway et al. Sedimentary factors are key predictors of carbon storage in SE Australian saltmarshes. Ecosystems, 19(5), 865-880 (2016).
-33.9848	151.008	301.688	NSW	Temperate	Kelleway et al. Sedimentary factors are key predictors of carbon storage in SE Australian saltmarshes. Ecosystems, 19(5), 865-880 (2016).
-33.9844	151.009	322.299	NSW	Temperate	Kelleway et al. Sedimentary factors are key predictors of carbon storage in SE Australian saltmarshes. Ecosystems, 19(5), 865-880 (2016).
-33.9842	151.009	263.856	NSW	Temperate	Kelleway et al. Sedimentary factors are key predictors of carbon storage in SE Australian saltmarshes. Ecosystems, 19(5), 865-880 (2016).
-33.9841	151.009	206.705	NSW	Temperate	Kelleway et al. Sedimentary factors are key predictors of carbon storage in SE Australian saltmarshes. Ecosystems, 19(5), 865-880 (2016).
-33.9841	151.009	180.689	NSW	Temperate	Kelleway et al. Sedimentary factors are key predictors of carbon storage in SE Australian saltmarshes. Ecosystems, 19(5), 865-880 (2016).
-33.984	151.009	297.097	NSW	Temperate	Kelleway et al. Sedimentary factors are key predictors of carbon storage in SE Australian saltmarshes. Ecosystems, 19(5), 865-880 (2016).
-33.9845	151.01	122.494	NSW	Temperate	Kelleway et al. Sedimentary factors are key predictors of carbon storage in SE Australian saltmarshes. Ecosystems, 19(5), 865-880 (2016).
-33.9845	151.01	165.901	NSW	Temperate	Kelleway et al. Sedimentary factors are key predictors of carbon storage in SE Australian saltmarshes. Ecosystems, 19(5), 865-880 (2016).
-33.984	151.009	208.555	NSW	Temperate	Kelleway et al. Sedimentary factors are key predictors of carbon storage in SE Australian saltmarshes. Ecosystems, 19(5), 865-880 (2016).
-34.0176	151.151	195.94	NSW	Temperate	Kelleway et al. Sedimentary factors are key predictors of carbon storage in SE Australian saltmarshes. Ecosystems, 19(5), 865-880 (2016).
-34.0174	151.151	336.483	NSW	Temperate	Kelleway et al. Sedimentary factors are key predictors of carbon storage in SE Australian saltmarshes. Ecosystems, 19(5), 865-880 (2016).
-34.0172	151.15	269.832	NSW	Temperate	Kelleway et al. Sedimentary factors are key predictors of carbon storage in SE Australian saltmarshes. Ecosystems, 19(5), 865-880 (2016).
-34.0182	151.152	139.599	NSW	Temperate	Kelleway et al. Sedimentary factors are key predictors of carbon storage in SE Australian saltmarshes. Ecosystems, 19(5), 865-880 (2016).
-34.018	151.152	237.239	NSW	Temperate	Kelleway et al. Sedimentary factors are key predictors of carbon storage in SE Australian saltmarshes. Ecosystems, 19(5), 865-880 (2016).
-34.0174	151.152	184.125	NSW	Temperate	Kelleway et al. Sedimentary factors are key predictors of carbon storage in SE Australian saltmarshes. Ecosystems, 19(5), 865-880 (2016).
-34.0195	151.149	158.013	NSW	Temperate	Kelleway et al. Sedimentary factors are key predictors of carbon storage in SE Australian saltmarshes. Ecosystems, 19(5), 865-880 (2016).
-34.0193	151.148	271.412	NSW	Temperate	Kelleway et al. Sedimentary factors are key predictors of carbon storage in SE Australian saltmarshes. Ecosystems, 19(5), 865-880 (2016).
-34.0199	151.15	101.356	NSW	Temperate	Kelleway et al. Sedimentary factors are key predictors of carbon storage in SE Australian saltmarshes. Ecosystems, 19(5), 865-880 (2016).
-34.0202	151.153	70.7638	NSW	Temperate	Kelleway et al. Sedimentary factors are key predictors of carbon storage in SE Australian saltmarshes. Ecosystems, 19(5), 865-880 (2016).
-34.021	151.151	79.34	NSW	Temperate	Kelleway et al. Sedimentary factors are key predictors of carbon storage in SE Australian saltmarshes. Ecosystems, 19(5), 865-880 (2016).
-34.0209	151.151	186.488	NSW	Temperate	Kelleway et al. Sedimentary factors are key predictors of carbon storage in SE Australian saltmarshes. Ecosystems, 19(5), 865-880 (2016).
-33.63	151.4	276.73	NSW	Subtropical	Saintilan et al. Allochthonous and autochthonous contributions to carbon accumulation and carbon store in southeastern Australian coastal wetlands. Estuarine, Coastal and Shelf Science, 128, 84-92 (213).
-33.53	151.05	300.13	NSW	Temperate	Saintilan et al. Allochthonous and autochthonous contributions to carbon accumulation and carbon store in southeastern Australian coastal wetlands. Estuarine, Coastal and Shelf Science, 128, 84-92 (213).
-32.1347	152.269	289	NSW	Temperate	This study
-32.8644	151.704	201	NSW	Temperate	Howe et al. Surface evolution and carbon sequestration in disturbed and undisturbed wetland soils of the Hunter estuary, southeast Australia. Estuarine, coastal and shelf science, 84(1), 75-83 (2009).
-32.8644	151.704	206.51	NSW	Temperate	Howe et al. Surface evolution and carbon sequestration in disturbed and undisturbed wetland soils of the Hunter estuary, southeast Australia. Estuarine, coastal and shelf science, 84(1), 75-83 (2009).
-32.8644	151.704	207.2	NSW	Temperate	Howe et al. Surface evolution and carbon sequestration in disturbed and undisturbed wetland soils of the Hunter estuary, southeast Australia. Estuarine, coastal and shelf science, 84(1), 75-83 (2009).
-32.8644	151.704	213	NSW	Temperate	Howe et al. Surface evolution and carbon sequestration in disturbed and undisturbed wetland soils of the Hunter estuary, southeast Australia. Estuarine, coastal and shelf science, 84(1), 75-83 (2009).
-32.8644	151.704	230.48	NSW	Temperate	Howe et al. Surface evolution and carbon sequestration in disturbed and undisturbed wetland soils of the Hunter estuary, southeast Australia. Estuarine, coastal and shelf science, 84(1), 75-83 (2009).
-32.8644	151.704	347	NSW	Temperate	Howe et al. Surface evolution and carbon sequestration in disturbed and undisturbed wetland soils of the Hunter estuary, southeast Australia. Estuarine, coastal and shelf science, 84(1), 75-83 (2009).
-32.8644	151.704	361.05	NSW	Temperate	Howe et al. Surface evolution and carbon sequestration in disturbed and undisturbed wetland soils of the Hunter estuary, southeast Australia. Estuarine, coastal and shelf science, 84(1), 75-83 (2009).
-32.8644	151.704	375.84	NSW	Temperate	Howe et al. Surface evolution and carbon sequestration in disturbed and undisturbed wetland soils of the Hunter estuary, southeast Australia. Estuarine, coastal and shelf science, 84(1), 75-83 (2009).
-32.8644	151.704	432.96	NSW	Temperate	Howe et al. Surface evolution and carbon sequestration in disturbed and undisturbed wetland soils of the Hunter estuary, southeast Australia. Estuarine, coastal and shelf science, 84(1), 75-83 (2009).
-32.8644	151.704	441.18	NSW	Temperate	Howe et al. Surface evolution and carbon sequestration in disturbed and undisturbed wetland soils of the Hunter estuary, southeast Australia. Estuarine, coastal and shelf science, 84(1), 75-83 (2009).
-32.8644	151.704	467.6	NSW	Temperate	Howe et al. Surface evolution and carbon sequestration in disturbed and undisturbed wetland soils of the Hunter estuary, southeast Australia. Estuarine, coastal and shelf science, 84(1), 75-83 (2009).
-32.8644	151.704	503.5	NSW	Temperate	Howe et al. Surface evolution and carbon sequestration in disturbed and undisturbed wetland soils of the Hunter estuary, southeast Australia. Estuarine, coastal and shelf science, 84(1), 75-83 (2009).
-32.86	151.733	313.99	NSW	Temperate	Saintilan et al. Allochthonous and autochthonous contributions to carbon accumulation and carbon store in southeastern Australian coastal wetlands. Estuarine, Coastal and Shelf Science, 128, 84-92 (213).
-12.5167	130.833	134.68	NT	Tropical	This study
-12.5167	130.833	214.21	NT	Tropical	This study
-12.5167	130.833	268.29	NT	Tropical	This study
-12.5167	130.833	309.98	NT	Tropical	This study
-12.4409	130.417	489	NT	Tropical	This study
-16.4909	145.447	48.6361	QLD	Tropical	This study
-16.4909	145.447	51.5368	QLD	Tropical	This study
-16.4909	145.447	55.8717	QLD	Tropical	This study
-16.4909	145.447	64.4269	QLD	Tropical	This study
-16.4909	145.447	68.0796	QLD	Tropical	This study
-16.4909	145.447	76.2206	QLD	Tropical	This study
-16.4909	145.447	88.9787	QLD	Tropical	This study
-16.4909	145.447	101.008	QLD	Tropical	This study
-19.2767	147.043	56.8442	QLD	Tropical	This study
-19.2767	147.043	58.1771	QLD	Tropical	This study
-19.2767	147.043	62.8914	QLD	Tropical	This study
-19.2767	147.043	71.2057	QLD	Tropical	This study
-19.2767	147.043	72.5088	QLD	Tropical	This study
-19.2767	147.043	72.9587	QLD	Tropical	This study
-19.2767	147.043	75.7904	QLD	Tropical	This study
-19.2767	147.043	88.4247	QLD	Tropical	This study
-19.2767	147.043	107.791	QLD	Tropical	This study
-19.2767	147.043	180.406	QLD	Tropical	This study
-19.2767	147.043	236.091	QLD	Tropical	This study
-19.2767	147.043	259.839	QLD	Tropical	This study
-19.2767	147.043	280.91	QLD	Tropical	This study
-18.5	146.25	220.54	QLD	Tropical	Brunskill et al. Carbon burial rates in sediments and a carbon mass balance for the Herbert River region of the Great Barrier Reef continental shelf, North Queensland, Australia. Estuarine, Coastal and Shelf Science, 54(4), 677-700 (2002).
-18.5	146.25	241.59	QLD	Tropical	Brunskill et al. Carbon burial rates in sediments and a carbon mass balance for the Herbert River region of the Great Barrier Reef continental shelf, North Queensland, Australia. Estuarine, Coastal and Shelf Science, 54(4), 677-700 (2002).
-18.5	146.25	354.63	QLD	Tropical	Brunskill et al. Carbon burial rates in sediments and a carbon mass balance for the Herbert River region of the Great Barrier Reef continental shelf, North Queensland, Australia. Estuarine, Coastal and Shelf Science, 54(4), 677-700 (2002).
-18.4742	146.165	33.8555	QLD	Tropical	This study
-18.4742	146.165	36.3144	QLD	Tropical	This study
-18.4742	146.165	39.0209	QLD	Tropical	This study
-18.4742	146.165	43.0088	QLD	Tropical	This study
-18.4742	146.165	44.8599	QLD	Tropical	This study
-18.4742	146.165	64.921	QLD	Tropical	This study
-18.4742	146.165	71.3854	QLD	Tropical	This study
-18.4742	146.165	71.7367	QLD	Tropical	This study
-18.4742	146.165	71.7522	QLD	Tropical	This study
-18.4742	146.165	121.522	QLD	Tropical	This study
-18.4742	146.165	135.841	QLD	Tropical	This study
-18.4742	146.165	148.075	QLD	Tropical	This study
-18.4742	146.165	174.828	QLD	Tropical	This study
-18.4742	146.165	185.201	QLD	Tropical	This study
-18.4742	146.165	205.559	QLD	Tropical	This study
-18.4742	146.165	224.76	QLD	Tropical	This study
-18.4742	146.165	270.142	QLD	Tropical	This study
-18.4742	146.165	301.312	QLD	Tropical	This study
-18.4313	146.265	579	QLD	Tropical	This study
-18.4192	146.204	213.705	QLD	Tropical	Matsui. Estimated stocks of organic carbon in mangrove roots and sediments in Hinchinbrook Channel, Australia. Mangroves and Salt Marshes, 2(4), 199-204 (1998).
-18.4192	146.204	239.863	QLD	Tropical	Matsui. Estimated stocks of organic carbon in mangrove roots and sediments in Hinchinbrook Channel, Australia. Mangroves and Salt Marshes, 2(4), 199-204 (1998).
-18.4192	146.204	242.374	QLD	Tropical	Matsui. Estimated stocks of organic carbon in mangrove roots and sediments in Hinchinbrook Channel, Australia. Mangroves and Salt Marshes, 2(4), 199-204 (1998).
-18.4192	146.204	244.324	QLD	Tropical	Matsui. Estimated stocks of organic carbon in mangrove roots and sediments in Hinchinbrook Channel, Australia. Mangroves and Salt Marshes, 2(4), 199-204 (1998).
-18.4192	146.204	254.673	QLD	Tropical	Matsui. Estimated stocks of organic carbon in mangrove roots and sediments in Hinchinbrook Channel, Australia. Mangroves and Salt Marshes, 2(4), 199-204 (1998).
-18.4192	146.204	274.759	QLD	Tropical	Matsui. Estimated stocks of organic carbon in mangrove roots and sediments in Hinchinbrook Channel, Australia. Mangroves and Salt Marshes, 2(4), 199-204 (1998).
-18.4192	146.204	288.222	QLD	Tropical	Matsui. Estimated stocks of organic carbon in mangrove roots and sediments in Hinchinbrook Channel, Australia. Mangroves and Salt Marshes, 2(4), 199-204 (1998).
-18.4192	146.204	296.882	QLD	Tropical	Matsui. Estimated stocks of organic carbon in mangrove roots and sediments in Hinchinbrook Channel, Australia. Mangroves and Salt Marshes, 2(4), 199-204 (1998).
-18.4192	146.204	298.926	QLD	Tropical	Matsui. Estimated stocks of organic carbon in mangrove roots and sediments in Hinchinbrook Channel, Australia. Mangroves and Salt Marshes, 2(4), 199-204 (1998).
-18.4192	146.204	303.368	QLD	Tropical	Matsui. Estimated stocks of organic carbon in mangrove roots and sediments in Hinchinbrook Channel, Australia. Mangroves and Salt Marshes, 2(4), 199-204 (1998).
-18.4192	146.204	317.054	QLD	Tropical	Matsui. Estimated stocks of organic carbon in mangrove roots and sediments in Hinchinbrook Channel, Australia. Mangroves and Salt Marshes, 2(4), 199-204 (1998).
-18.4192	146.204	335.91	QLD	Tropical	Matsui. Estimated stocks of organic carbon in mangrove roots and sediments in Hinchinbrook Channel, Australia. Mangroves and Salt Marshes, 2(4), 199-204 (1998).
-18.4192	146.204	342.162	QLD	Tropical	Matsui. Estimated stocks of organic carbon in mangrove roots and sediments in Hinchinbrook Channel, Australia. Mangroves and Salt Marshes, 2(4), 199-204 (1998).
-18.4192	146.204	347.603	QLD	Tropical	Matsui. Estimated stocks of organic carbon in mangrove roots and sediments in Hinchinbrook Channel, Australia. Mangroves and Salt Marshes, 2(4), 199-204 (1998).
-18.4192	146.204	351.887	QLD	Tropical	Matsui. Estimated stocks of organic carbon in mangrove roots and sediments in Hinchinbrook Channel, Australia. Mangroves and Salt Marshes, 2(4), 199-204 (1998).
-18.4192	146.204	357.59	QLD	Tropical	Matsui. Estimated stocks of organic carbon in mangrove roots and sediments in Hinchinbrook Channel, Australia. Mangroves and Salt Marshes, 2(4), 199-204 (1998).
-18.4192	146.204	367.414	QLD	Tropical	Matsui. Estimated stocks of organic carbon in mangrove roots and sediments in Hinchinbrook Channel, Australia. Mangroves and Salt Marshes, 2(4), 199-204 (1998).
-18.4192	146.204	367.675	QLD	Tropical	Matsui. Estimated stocks of organic carbon in mangrove roots and sediments in Hinchinbrook Channel, Australia. Mangroves and Salt Marshes, 2(4), 199-204 (1998).
-18.4192	146.204	387.211	QLD	Tropical	Matsui. Estimated stocks of organic carbon in mangrove roots and sediments in Hinchinbrook Channel, Australia. Mangroves and Salt Marshes, 2(4), 199-204 (1998).
-18.4192	146.204	388.092	QLD	Tropical	Matsui. Estimated stocks of organic carbon in mangrove roots and sediments in Hinchinbrook Channel, Australia. Mangroves and Salt Marshes, 2(4), 199-204 (1998).
-18.4192	146.204	403.057	QLD	Tropical	Matsui. Estimated stocks of organic carbon in mangrove roots and sediments in Hinchinbrook Channel, Australia. Mangroves and Salt Marshes, 2(4), 199-204 (1998).
-18.2167	146.183	250.251	QLD	Tropical	Alongi. The dynamics of benthic nutrient pools and fluxes in tropical mangrove forests. Journal of Marine research, 54(1), 123-148 (1996).
-18.2167	146.183	266.948	QLD	Tropical	Alongi. The dynamics of benthic nutrient pools and fluxes in tropical mangrove forests. Journal of Marine research, 54(1), 123-148 (1996).
-18.2167	146.183	292.537	QLD	Tropical	Alongi. The dynamics of benthic nutrient pools and fluxes in tropical mangrove forests. Journal of Marine research, 54(1), 123-148 (1996).
-18.2167	146.183	302.127	QLD	Tropical	Alongi. The dynamics of benthic nutrient pools and fluxes in tropical mangrove forests. Journal of Marine research, 54(1), 123-148 (1996).
-18.2167	146.183	313.677	QLD	Tropical	Alongi. The dynamics of benthic nutrient pools and fluxes in tropical mangrove forests. Journal of Marine research, 54(1), 123-148 (1996).
-18.2167	146.183	400.436	QLD	Tropical	Alongi. The dynamics of benthic nutrient pools and fluxes in tropical mangrove forests. Journal of Marine research, 54(1), 123-148 (1996).
-18.2167	146.183	415.824	QLD	Tropical	Alongi. The dynamics of benthic nutrient pools and fluxes in tropical mangrove forests. Journal of Marine research, 54(1), 123-148 (1996).
-18.2167	146.183	424.117	QLD	Tropical	Alongi. The dynamics of benthic nutrient pools and fluxes in tropical mangrove forests. Journal of Marine research, 54(1), 123-148 (1996).
-18.2167	146.183	433.845	QLD	Tropical	Alongi. The dynamics of benthic nutrient pools and fluxes in tropical mangrove forests. Journal of Marine research, 54(1), 123-148 (1996).
-18.2167	146.183	438.622	QLD	Tropical	Alongi. The dynamics of benthic nutrient pools and fluxes in tropical mangrove forests. Journal of Marine research, 54(1), 123-148 (1996).
-18.2167	146.183	438.622	QLD	Tropical	Alongi. The dynamics of benthic nutrient pools and fluxes in tropical mangrove forests. Journal of Marine research, 54(1), 123-148 (1996).
-16.315	145.419	40.4146	QLD	Tropical	This study
-16.315	145.419	42.9479	QLD	Tropical	This study
-16.315	145.419	43.6273	QLD	Tropical	This study
-16.315	145.419	45.0931	QLD	Tropical	This study
-16.315	145.419	48.2463	QLD	Tropical	This study
-16.315	145.419	57.6164	QLD	Tropical	This study
-16.3146	145.421	212.86	QLD	Tropical	This study
-16.3146	145.421	228.007	QLD	Tropical	This study
-16.3146	145.421	318.38	QLD	Tropical	This study
-16.3146	145.421	330.49	QLD	Tropical	This study
-16.3146	145.421	375.438	QLD	Tropical	This study
-16.3146	145.421	397.106	QLD	Tropical	This study
-16.3146	145.421	399.037	QLD	Tropical	This study
-16.3146	145.421	445.574	QLD	Tropical	This study
-16.3146	145.421	487.634	QLD	Tropical	This study
-16.3143	145.419	238.13	QLD	Tropical	This study
-16.3143	145.419	250.5	QLD	Tropical	This study
-16.3143	145.419	283.14	QLD	Tropical	This study
-16.295	145.417	299.8	QLD	Tropical	This study
-16.2949	145.417	428.94	QLD	Tropical	This study
-16.2947	145.417	346.06	QLD	Tropical	This study
-16.2802	145.413	284.44	QLD	Tropical	This study
-16.2784	145.405	470.85	QLD	Tropical	This study
-16.2782	145.405	387.81	QLD	Tropical	This study
-16.2781	145.405	464.76	QLD	Tropical	This study
-27	153	341.32	QLD	Subtropical	Adame et al. Sensitivity of dissolved organic carbon exchange and sediment bacteria to water quality in mangrove forests. Hydrobiologia, 691(1), 239-253 (2012).
-27	153	601.92	QLD	Subtropical	Adame et al. Sensitivity of dissolved organic carbon exchange and sediment bacteria to water quality in mangrove forests. Hydrobiologia, 691(1), 239-253 (2012).
-27	153	754.16	QLD	Subtropical	Adame et al. Sensitivity of dissolved organic carbon exchange and sediment bacteria to water quality in mangrove forests. Hydrobiologia, 691(1), 239-253 (2012).
-27	153	890.4	QLD	Subtropical	Adame et al. Sensitivity of dissolved organic carbon exchange and sediment bacteria to water quality in mangrove forests. Hydrobiologia, 691(1), 239-253 (2012).
-27	153	973.84	QLD	Subtropical	Adame et al. Sensitivity of dissolved organic carbon exchange and sediment bacteria to water quality in mangrove forests. Hydrobiologia, 691(1), 239-253 (2012).
-27	153	997.05	QLD	Subtropical	Adame et al. Sensitivity of dissolved organic carbon exchange and sediment bacteria to water quality in mangrove forests. Hydrobiologia, 691(1), 239-253 (2012).
-27.7806	153.379	306	QLD	Subtropical	This study
-27.55	152.983	108.64	QLD	Subtropical	Lovelock et al. Contemporary rates of carbon sequestration through vertical accretion of sediments in mangrove forests and saltmarshes of South East Queensland, Australia. Estuaries and Coasts, 37(3), 763-771 (2014).
-27.55	152.983	199.36	QLD	Subtropical	Lovelock et al. Contemporary rates of carbon sequestration through vertical accretion of sediments in mangrove forests and saltmarshes of South East Queensland, Australia. Estuaries and Coasts, 37(3), 763-771 (2014).
-27.55	152.983	233.2	QLD	Subtropical	Lovelock et al. Contemporary rates of carbon sequestration through vertical accretion of sediments in mangrove forests and saltmarshes of South East Queensland, Australia. Estuaries and Coasts, 37(3), 763-771 (2014).
-27.55	152.983	250.88	QLD	Subtropical	Lovelock et al. Contemporary rates of carbon sequestration through vertical accretion of sediments in mangrove forests and saltmarshes of South East Queensland, Australia. Estuaries and Coasts, 37(3), 763-771 (2014).
-27.55	152.983	339.12	QLD	Subtropical	Lovelock et al. Contemporary rates of carbon sequestration through vertical accretion of sediments in mangrove forests and saltmarshes of South East Queensland, Australia. Estuaries and Coasts, 37(3), 763-771 (2014).
-27.55	152.983	514.08	QLD	Subtropical	Lovelock et al. Contemporary rates of carbon sequestration through vertical accretion of sediments in mangrove forests and saltmarshes of South East Queensland, Australia. Estuaries and Coasts, 37(3), 763-771 (2014).
-27.55	152.983	515.1	QLD	Subtropical	Lovelock et al. Contemporary rates of carbon sequestration through vertical accretion of sediments in mangrove forests and saltmarshes of South East Queensland, Australia. Estuaries and Coasts, 37(3), 763-771 (2014).
-24.1906	151.877	282	QLD	Subtropical	This study
-27.25	153.25	37.0796	QLD	Subtropical	Lovelock et al. Contemporary rates of carbon sequestration through vertical accretion of sediments in mangrove forests and saltmarshes of South East Queensland, Australia. Estuaries and Coasts, 37(3), 763-771 (2014).
-27.25	153.25	83.6964	QLD	Subtropical	Lovelock et al. Contemporary rates of carbon sequestration through vertical accretion of sediments in mangrove forests and saltmarshes of South East Queensland, Australia. Estuaries and Coasts, 37(3), 763-771 (2014).
-27.25	153.25	101.96	QLD	Subtropical	Lovelock et al. Contemporary rates of carbon sequestration through vertical accretion of sediments in mangrove forests and saltmarshes of South East Queensland, Australia. Estuaries and Coasts, 37(3), 763-771 (2014).
-27.25	153.25	121.506	QLD	Subtropical	Lovelock et al. Contemporary rates of carbon sequestration through vertical accretion of sediments in mangrove forests and saltmarshes of South East Queensland, Australia. Estuaries and Coasts, 37(3), 763-771 (2014).
-27.25	153.25	132.6	QLD	Subtropical	Lovelock et al. Contemporary rates of carbon sequestration through vertical accretion of sediments in mangrove forests and saltmarshes of South East Queensland, Australia. Estuaries and Coasts, 37(3), 763-771 (2014).
-27.25	153.25	136.616	QLD	Subtropical	Lovelock et al. Contemporary rates of carbon sequestration through vertical accretion of sediments in mangrove forests and saltmarshes of South East Queensland, Australia. Estuaries and Coasts, 37(3), 763-771 (2014).
-27.25	153.25	138.655	QLD	Subtropical	Lovelock et al. Contemporary rates of carbon sequestration through vertical accretion of sediments in mangrove forests and saltmarshes of South East Queensland, Australia. Estuaries and Coasts, 37(3), 763-771 (2014).
-27.25	153.25	177.896	QLD	Subtropical	Lovelock et al. Contemporary rates of carbon sequestration through vertical accretion of sediments in mangrove forests and saltmarshes of South East Queensland, Australia. Estuaries and Coasts, 37(3), 763-771 (2014).
-27.25	153.25	205.059	QLD	Subtropical	Lovelock et al. Contemporary rates of carbon sequestration through vertical accretion of sediments in mangrove forests and saltmarshes of South East Queensland, Australia. Estuaries and Coasts, 37(3), 763-771 (2014).
-27.25	153.25	309.398	QLD	Subtropical	Lovelock et al. Contemporary rates of carbon sequestration through vertical accretion of sediments in mangrove forests and saltmarshes of South East Queensland, Australia. Estuaries and Coasts, 37(3), 763-771 (2014).
-27.25	153.25	312.686	QLD	Subtropical	Lovelock et al. Contemporary rates of carbon sequestration through vertical accretion of sediments in mangrove forests and saltmarshes of South East Queensland, Australia. Estuaries and Coasts, 37(3), 763-771 (2014).
-27.25	153.25	321.788	QLD	Subtropical	Lovelock et al. Contemporary rates of carbon sequestration through vertical accretion of sediments in mangrove forests and saltmarshes of South East Queensland, Australia. Estuaries and Coasts, 37(3), 763-771 (2014).
-27.25	153.25	382.2	QLD	Subtropical	Lovelock et al. Contemporary rates of carbon sequestration through vertical accretion of sediments in mangrove forests and saltmarshes of South East Queensland, Australia. Estuaries and Coasts, 37(3), 763-771 (2014).
-27.25	153.25	427.55	QLD	Subtropical	Lovelock et al. Contemporary rates of carbon sequestration through vertical accretion of sediments in mangrove forests and saltmarshes of South East Queensland, Australia. Estuaries and Coasts, 37(3), 763-771 (2014).
-27.25	153.25	437.07	QLD	Subtropical	Lovelock et al. Contemporary rates of carbon sequestration through vertical accretion of sediments in mangrove forests and saltmarshes of South East Queensland, Australia. Estuaries and Coasts, 37(3), 763-771 (2014).
-27.25	153.25	475.874	QLD	Subtropical	Lovelock et al. Contemporary rates of carbon sequestration through vertical accretion of sediments in mangrove forests and saltmarshes of South East Queensland, Australia. Estuaries and Coasts, 37(3), 763-771 (2014).
-27.25	153.25	479.365	QLD	Subtropical	Lovelock et al. Contemporary rates of carbon sequestration through vertical accretion of sediments in mangrove forests and saltmarshes of South East Queensland, Australia. Estuaries and Coasts, 37(3), 763-771 (2014).
-27.25	153.25	580.394	QLD	Subtropical	Lovelock et al. Contemporary rates of carbon sequestration through vertical accretion of sediments in mangrove forests and saltmarshes of South East Queensland, Australia. Estuaries and Coasts, 37(3), 763-771 (2014).
-38.66	145.789	217.253	VIC	Temperate	This study
-38.6598	145.789	366.782	VIC	Temperate	This study
-38.6596	145.789	238.399	VIC	Temperate	This study
-38.6122	146.889	106.007	VIC	Temperate	This study
-38.6121	146.89	145.904	VIC	Temperate	This study
-38.612	146.891	96.1444	VIC	Temperate	This study
-38.6949	146.244	82.382	VIC	Temperate	This study
-38.6944	146.244	197.263	VIC	Temperate	This study
-38.6939	146.243	123.31	VIC	Temperate	This study
-38.6891	146.336	260.663	VIC	Temperate	This study
-38.6889	146.336	218.471	VIC	Temperate	This study
-38.6889	146.336	366.882	VIC	Temperate	This study
-38.699	146.469	265.424	VIC	Temperate	This study
-38.6988	146.469	164.198	VIC	Temperate	This study
-38.6987	146.469	116.029	VIC	Temperate	This study
-38.6754	146.692	237.718	VIC	Temperate	This study
-38.6754	146.692	139.021	VIC	Temperate	This study
-38.6752	146.691	185.236	VIC	Temperate	This study
-38.6473	146.783	120.351	VIC	Temperate	This study
-38.6471	146.784	107.415	VIC	Temperate	This study
-38.6467	146.784	233.61	VIC	Temperate	This study
-38.5098	145.345	271.109	VIC	Temperate	This study
-38.5097	145.345	236.682	VIC	Temperate	This study
-38.5093	145.344	192.366	VIC	Temperate	This study
-38.4407	144.835	273	VIC	Temperate	This study
-38.4592	145.288	305.489	VIC	Temperate	This study
-38.4572	145.289	350.898	VIC	Temperate	This study
-38.4571	145.29	271.096	VIC	Temperate	This study
-38.3182	145.197	315.9	VIC	Temperate	This study
-38.3179	145.196	415.263	VIC	Temperate	This study
-38.3174	145.196	299.993	VIC	Temperate	This study
-38.3667	145.333	138.55	VIC	Temperate	Livesley, S. J., & Andrusiak, S. M. Temperate mangrove and salt marsh sediments are a small methane and nitrous oxide source but important carbon store. Estuarine, Coastal and Shelf Science, 97, 19-27 (2012).
-38.3667	145.333	144.01	VIC	Temperate	Livesley, S. J., & Andrusiak, S. M. Temperate mangrove and salt marsh sediments are a small methane and nitrous oxide source but important carbon store. Estuarine, Coastal and Shelf Science, 97, 19-27 (2012).
-38.3667	145.333	146.4	VIC	Temperate	Livesley, S. J., & Andrusiak, S. M. Temperate mangrove and salt marsh sediments are a small methane and nitrous oxide source but important carbon store. Estuarine, Coastal and Shelf Science, 97, 19-27 (2012).
-38.2655	144.497	233.086	VIC	Temperate	This study
-38.2654	144.497	242.862	VIC	Temperate	This study
-38.2628	144.492	149.855	VIC	Temperate	This study
-38.2496	145.249	50.6948	VIC	Temperate	This study
-38.2496	145.249	454.929	VIC	Temperate	This study
-38.2489	145.251	26.6553	VIC	Temperate	This study
-38.2475	145.25	288.579	VIC	Temperate	This study
-38.2285	145.308	496.232	VIC	Temperate	This study
-38.2284	145.309	281.701	VIC	Temperate	This study
-38.2281	145.311	210.059	VIC	Temperate	This study
-38.2133	145.377	205.871	VIC	Temperate	This study
-38.2132	145.378	151.898	VIC	Temperate	This study
-38.2127	145.377	272.811	VIC	Temperate	This study
-38.2596	144.487	177.312	VIC	Temperate	This study
-38.2593	144.487	171.635	VIC	Temperate	This study
-38.2579	144.483	83.5129	VIC	Temperate	This study
-38.2477	144.499	218.933	VIC	Temperate	This study
-38.2473	144.498	276.805	VIC	Temperate	This study
-38.2469	144.498	234.938	VIC	Temperate	This study
-37.8758	148.01	107.683	VIC	Temperate	This study
-37.8755	148.011	231.833	VIC	Temperate	This study
-37.8755	148.011	62.0918	VIC	Temperate	This study
-38.0532	144.412	392.721	VIC	Temperate	This study
-38.053	144.412	261.232	VIC	Temperate	This study
-38.0527	144.411	240.227	VIC	Temperate	This study
-37.8671	144.878	432.874	VIC	Temperate	This study
-37.867	144.878	325.334	VIC	Temperate	This study
-37.8668	144.878	180.205	VIC	Temperate	This study
-37.8271	144.896	558.125	VIC	Temperate	This study
-37.8264	144.895	571.75	VIC	Temperate	This study
-37.8254	144.896	570.251	VIC	Temperate	This study
-22.5	114.43	88.6979	WA	Semi-arid	Brunskill et al. Carbon burial rates in sediments and a carbon mass balance for the Herbert River region of the Great Barrier Reef continental shelf, North Queensland, Australia. Estuarine, Coastal and Shelf Science, 54(4), 677-700 (2002).
-22.43	114.31	57.94	WA	Arid	Brunskill et al. Carbon burial rates in sediments and a carbon mass balance for the Herbert River region of the Great Barrier Reef continental shelf, North Queensland, Australia. Estuarine, Coastal and Shelf Science, 54(4), 677-700 (2002).
-22.32	114.31	122.556	WA	Arid	Brunskill et al. Carbon burial rates in sediments and a carbon mass balance for the Herbert River region of the Great Barrier Reef continental shelf, North Queensland, Australia. Estuarine, Coastal and Shelf Science, 54(4), 677-700 (2002).
-22.24	114.14	78.6776	WA	Arid	Brunskill et al. Carbon burial rates in sediments and a carbon mass balance for the Herbert River region of the Great Barrier Reef continental shelf, North Queensland, Australia. Estuarine, Coastal and Shelf Science, 54(4), 677-700 (2002).
-22.12	114.52	99.5041	WA	Semi-arid	Brunskill et al. Carbon burial rates in sediments and a carbon mass balance for the Herbert River region of the Great Barrier Reef continental shelf, North Queensland, Australia. Estuarine, Coastal and Shelf Science, 54(4), 677-700 (2002).
-21.967	113.95	307.97	WA	Semi-arid	Alongi et al. Below-ground decomposition of organic matter in forests of the mangroves Rhizophorastylosa and Avicenniamarina along the arid coast of Western Australia. Aquatic Botany, 68(2), 97-122 (2000).
-21.967	113.95	335.73	WA	Semi-arid	Alongi et al. Below-ground decomposition of organic matter in forests of the mangroves Rhizophorastylosa and Avicenniamarina along the arid coast of Western Australia. Aquatic Botany, 68(2), 97-122 (2000).
-22.07	114.55	152.672	WA	Semi-arid	Brunskill et al. Carbon burial rates in sediments and a carbon mass balance for the Herbert River region of the Great Barrier Reef continental shelf, North Queensland, Australia. Estuarine, Coastal and Shelf Science, 54(4), 677-700 (2002).
-22.06	114.54	64.1752	WA	Semi-arid	Brunskill et al. Carbon burial rates in sediments and a carbon mass balance for the Herbert River region of the Great Barrier Reef continental shelf, North Queensland, Australia. Estuarine, Coastal and Shelf Science, 54(4), 677-700 (2002).
-22.06	114.55	65.6357	WA	Semi-arid	Brunskill et al. Carbon burial rates in sediments and a carbon mass balance for the Herbert River region of the Great Barrier Reef continental shelf, North Queensland, Australia. Estuarine, Coastal and Shelf Science, 54(4), 677-700 (2002).
-22.06	114.54	123.295	WA	Semi-arid	Brunskill et al. Carbon burial rates in sediments and a carbon mass balance for the Herbert River region of the Great Barrier Reef continental shelf, North Queensland, Australia. Estuarine, Coastal and Shelf Science, 54(4), 677-700 (2002).
-22.06	114.55	126.919	WA	Semi-arid	Brunskill et al. Carbon burial rates in sediments and a carbon mass balance for the Herbert River region of the Great Barrier Reef continental shelf, North Queensland, Australia. Estuarine, Coastal and Shelf Science, 54(4), 677-700 (2002).
-22.06	114.54	146.073	WA	Semi-arid	Brunskill et al. Carbon burial rates in sediments and a carbon mass balance for the Herbert River region of the Great Barrier Reef continental shelf, North Queensland, Australia. Estuarine, Coastal and Shelf Science, 54(4), 677-700 (2002).
-20.717	116.617	123.857	WA	Arid	Alongi et al. Below-ground decomposition of organic matter in forests of the mangroves Rhizophorastylosa and Avicenniamarina along the arid coast of Western Australia. Aquatic Botany, 68(2), 97-122 (2000).
-20.717	116.617	234.02	WA	Arid	Alongi et al. Below-ground decomposition of organic matter in forests of the mangroves Rhizophorastylosa and Avicenniamarina along the arid coast of Western Australia. Aquatic Botany, 68(2), 97-122 (2000).
-20.3833	118.617	178.55	WA	Arid	Alongi et al. Below-ground decomposition of organic matter in forests of the mangroves Rhizophorastylosa and Avicenniamarina along the arid coast of Western Australia. Aquatic Botany, 68(2), 97-122 (2000).
-20.3833	118.617	193.47	WA	Arid	Alongi et al. Below-ground decomposition of organic matter in forests of the mangroves Rhizophorastylosa and Avicenniamarina along the arid coast of Western Australia. Aquatic Botany, 68(2), 97-122 (2000).

## Sheet: Mangrove soil C burial
Latitude	Longitude	Soil organic carbon burial (g C m-2)	State	Climate region	Source
-32.1347	152.269	140	NSW	Temperate	This study
-12.4409	130.417	199	NT	Tropical	This study
-18.5	146.3	67	QLD	Tropical	Alongi et al. Mineralization of organic matter in intertidal sediments of a tropical semi-enclosed delta. Estuarine, Coastal and Shelf Science, 48(4), 451-467 (1999).
-18.5	146.3	48	QLD	Tropical	Alongi et al. Mineralization of organic matter in intertidal sediments of a tropical semi-enclosed delta. Estuarine, Coastal and Shelf Science, 48(4), 451-467 (1999).
-18.5	146.3	336	QLD	Tropical	Alongi et al. Mineralization of organic matter in intertidal sediments of a tropical semi-enclosed delta. Estuarine, Coastal and Shelf Science, 48(4), 451-467 (1999).
-18.5	146.3	168	QLD	Tropical	Brunskill et al. Carbon burial rates in sediments and a carbon mass balance for the Herbert River region of the Great Barrier Reef continental shelf, North Queensland, Australia. Estuarine, Coastal and Shelf Science, 54(4), 677-700 (2002).
-18.5	146.3	84	QLD	Tropical	Brunskill et al. Carbon burial rates in sediments and a carbon mass balance for the Herbert River region of the Great Barrier Reef continental shelf, North Queensland, Australia. Estuarine, Coastal and Shelf Science, 54(4), 677-700 (2002).
-18.5	146.3	336	QLD	Tropical	Brunskill et al. Carbon burial rates in sediments and a carbon mass balance for the Herbert River region of the Great Barrier Reef continental shelf, North Queensland, Australia. Estuarine, Coastal and Shelf Science, 54(4), 677-700 (2002).
-18.5	146.3	300	QLD	Tropical	Brunskill et al. Carbon burial rates in sediments and a carbon mass balance for the Herbert River region of the Great Barrier Reef continental shelf, North Queensland, Australia. Estuarine, Coastal and Shelf Science, 54(4), 677-700 (2002).
-18.5	146.3	100	QLD	Tropical	Brunskill et al. Carbon burial rates in sediments and a carbon mass balance for the Herbert River region of the Great Barrier Reef continental shelf, North Queensland, Australia. Estuarine, Coastal and Shelf Science, 54(4), 677-700 (2002).
-18.5	146.3	26	QLD	Tropical	Brunskill et al. Carbon burial rates in sediments and a carbon mass balance for the Herbert River region of the Great Barrier Reef continental shelf, North Queensland, Australia. Estuarine, Coastal and Shelf Science, 54(4), 677-700 (2002).
-18.5	146.3	71	QLD	Tropical	Brunskill et al. Carbon burial rates in sediments and a carbon mass balance for the Herbert River region of the Great Barrier Reef continental shelf, North Queensland, Australia. Estuarine, Coastal and Shelf Science, 54(4), 677-700 (2002).
-18.5	146.3	97	QLD	Tropical	Brunskill et al. Carbon burial rates in sediments and a carbon mass balance for the Herbert River region of the Great Barrier Reef continental shelf, North Queensland, Australia. Estuarine, Coastal and Shelf Science, 54(4), 677-700 (2002).
-18.4313	146.265	169	QLD	Tropical	This study
-27.7806	153.379	159	QLD	Subtropical	Sanders et al. Examining 239+ 240Pu, 210Pb and historical events to determine carbon, nitrogen and phosphorus burial in mangrove sediments of Moreton Bay, Australia. Journal of environmental radioactivity, 151, 623-629 (2016).
-24.1906	151.876	84	QLD	Subtropical	This study
-27.25	153.25	72.7	QLD	Subtropical	Lovelock et al. Contemporary rates of carbon sequestration through vertical accretion of sediments in mangrove forests and saltmarshes of South East Queensland, Australia. Estuaries and Coasts, 37(3), 763-771 (2014).
-27.25	153.25	59.8	QLD	Subtropical	Lovelock et al. Contemporary rates of carbon sequestration through vertical accretion of sediments in mangrove forests and saltmarshes of South East Queensland, Australia. Estuaries and Coasts, 37(3), 763-771 (2014).
-27.25	153.25	92.59	QLD	Subtropical	Lovelock et al. Contemporary rates of carbon sequestration through vertical accretion of sediments in mangrove forests and saltmarshes of South East Queensland, Australia. Estuaries and Coasts, 37(3), 763-771 (2014).
-27.25	153.25	16.8	QLD	Subtropical	Lovelock et al. Contemporary rates of carbon sequestration through vertical accretion of sediments in mangrove forests and saltmarshes of South East Queensland, Australia. Estuaries and Coasts, 37(3), 763-771 (2014).
-27.25	153.25	91.27	QLD	Subtropical	Lovelock et al. Contemporary rates of carbon sequestration through vertical accretion of sediments in mangrove forests and saltmarshes of South East Queensland, Australia. Estuaries and Coasts, 37(3), 763-771 (2014).
-27.25	153.25	124.9	QLD	Subtropical	Lovelock et al. Contemporary rates of carbon sequestration through vertical accretion of sediments in mangrove forests and saltmarshes of South East Queensland, Australia. Estuaries and Coasts, 37(3), 763-771 (2014).
-27.25	153.25	59.8	QLD	Subtropical	Lovelock et al. Contemporary rates of carbon sequestration through vertical accretion of sediments in mangrove forests and saltmarshes of South East Queensland, Australia. Estuaries and Coasts, 37(3), 763-771 (2014).
-38.4407	144.835	122	VIC	Temperate	This study

## Sheet: Seagrass biomass C stock
Latitude	Longitude	Aboveground biomass organic carbon stocks (g C m-2)	State	Climate region	Source
-35.25	150.483	33.9197	NSW	Temperate	Fourqurean J. W. et al. Seagrass ecosystems as a globally significant carbon stock. Nat. Geosci. 5, 505–509 (2012)
-34.05	151.133	8.84861	NSW	Temperate	Fourqurean J. W. et al. Seagrass ecosystems as a globally significant carbon stock. Nat. Geosci. 5, 505–509 (2012)
-34.32	150.5	52.7552	NSW	Temperate	Fourqurean J. W. et al. Seagrass ecosystems as a globally significant carbon stock. Nat. Geosci. 5, 505–509 (2012)
-33.5833	151.267	11.3066	NSW	Temperate	Fourqurean J. W. et al. Seagrass ecosystems as a globally significant carbon stock. Nat. Geosci. 5, 505–509 (2012)
-19.7843	147.754	48.6008	QLD	Tropical	Fourqurean J. W. et al. Seagrass ecosystems as a globally significant carbon stock. Nat. Geosci. 5, 505–509 (2012)
-20.026	148.255	28.5675	QLD	Tropical	Fourqurean J. W. et al. Seagrass ecosystems as a globally significant carbon stock. Nat. Geosci. 5, 505–509 (2012)
-19.1487	146.791	0.14	QLD	Tropical	Fourqurean J. W. et al. Seagrass ecosystems as a globally significant carbon stock. Nat. Geosci. 5, 505–509 (2012)
-19.1133	146.851	3.32339	QLD	Tropical	Fourqurean J. W. et al. Seagrass ecosystems as a globally significant carbon stock. Nat. Geosci. 5, 505–509 (2012)
-19.1674	146.86	13.5326	QLD	Tropical	Fourqurean J. W. et al. Seagrass ecosystems as a globally significant carbon stock. Nat. Geosci. 5, 505–509 (2012)
-18.2634	146.036	5.70212	QLD	Tropical	Fourqurean J. W. et al. Seagrass ecosystems as a globally significant carbon stock. Nat. Geosci. 5, 505–509 (2012)
-17.9486	146.106	6.12324	QLD	Tropical	Fourqurean J. W. et al. Seagrass ecosystems as a globally significant carbon stock. Nat. Geosci. 5, 505–509 (2012)
-16.8773	145.785	169.411	QLD	Tropical	Fourqurean J. W. et al. Seagrass ecosystems as a globally significant carbon stock. Nat. Geosci. 5, 505–509 (2012)
-14.6887	145.457	139.842	QLD	Tropical	Saunders et al. Spatial and temporal variability of seagrass at Lizard Island, Great Barrier Reef. Bot. mar. 58, 35-49 (2015)
-14.6795	145.445	80.444	QLD	Tropical	Saunders et al. Spatial and temporal variability of seagrass at Lizard Island, Great Barrier Reef. Bot. mar. 58, 35-49 (2015)
-14.6827	145.457	47.396	QLD	Tropical	Saunders et al. Spatial and temporal variability of seagrass at Lizard Island, Great Barrier Reef. Bot. mar. 58, 35-49 (2015)
-14.6597	145.451	3.128	QLD	Tropical	Saunders et al. Spatial and temporal variability of seagrass at Lizard Island, Great Barrier Reef. Bot. mar. 58, 35-49 (2015)
-25.9507	113.916	237.549	WA	Arid	Fourqurean J. W. et al. Seagrass ecosystems as a globally significant carbon stock. Nat. Geosci. 5, 505–509 (2012)
-25.9378	113.936	538.763	WA	Arid	Fourqurean J. W. et al. Seagrass ecosystems as a globally significant carbon stock. Nat. Geosci. 5, 505–509 (2012)
-25.9378	113.936	538.763	WA	Arid	Fourqurean J. W. et al. Seagrass ecosystems as a globally significant carbon stock. Nat. Geosci. 5, 505–509 (2012)
-26.0006	113.954	210.297	WA	Arid	Fourqurean J. W. et al. Seagrass ecosystems as a globally significant carbon stock. Nat. Geosci. 5, 505–509 (2012)
-25.9789	114.095	618.073	WA	Arid	Fourqurean J. W. et al. Seagrass ecosystems as a globally significant carbon stock. Nat. Geosci. 5, 505–509 (2012)
-25.952	114.096	645.199	WA	Arid	Fourqurean J. W. et al. Seagrass ecosystems as a globally significant carbon stock. Nat. Geosci. 5, 505–509 (2012)
-25.9689	114.114	844.883	WA	Arid	Fourqurean J. W. et al. Seagrass ecosystems as a globally significant carbon stock. Nat. Geosci. 5, 505–509 (2012)
-25.9564	114.174	95.1986	WA	Arid	Fourqurean J. W. et al. Seagrass ecosystems as a globally significant carbon stock. Nat. Geosci. 5, 505–509 (2012)
-25.9564	114.174	95.1986	WA	Arid	Fourqurean J. W. et al. Seagrass ecosystems as a globally significant carbon stock. Nat. Geosci. 5, 505–509 (2012)
-25.9791	114.235	4.83859	WA	Arid	Fourqurean J. W. et al. Seagrass ecosystems as a globally significant carbon stock. Nat. Geosci. 5, 505–509 (2012)
-25.8706	114.006	316.322	WA	Arid	Fourqurean J. W. et al. Seagrass ecosystems as a globally significant carbon stock. Nat. Geosci. 5, 505–509 (2012)
-25.8512	113.938	157.603	WA	Arid	Fourqurean J. W. et al. Seagrass ecosystems as a globally significant carbon stock. Nat. Geosci. 5, 505–509 (2012)
-25.8512	113.938	157.603	WA	Arid	Fourqurean J. W. et al. Seagrass ecosystems as a globally significant carbon stock. Nat. Geosci. 5, 505–509 (2012)
-25.9235	114.015	232.148	WA	Arid	Fourqurean J. W. et al. Seagrass ecosystems as a globally significant carbon stock. Nat. Geosci. 5, 505–509 (2012)
-25.8958	113.997	241.672	WA	Arid	Fourqurean J. W. et al. Seagrass ecosystems as a globally significant carbon stock. Nat. Geosci. 5, 505–509 (2012)
-25.8722	113.955	242.042	WA	Arid	Fourqurean J. W. et al. Seagrass ecosystems as a globally significant carbon stock. Nat. Geosci. 5, 505–509 (2012)
-25.9062	113.955	191.909	WA	Arid	Fourqurean J. W. et al. Seagrass ecosystems as a globally significant carbon stock. Nat. Geosci. 5, 505–509 (2012)
-25.8706	114.006	316.322	WA	Arid	Fourqurean J. W. et al. Seagrass ecosystems as a globally significant carbon stock. Nat. Geosci. 5, 505–509 (2012)
-25.9298	114.096	210.04	WA	Arid	Fourqurean J. W. et al. Seagrass ecosystems as a globally significant carbon stock. Nat. Geosci. 5, 505–509 (2012)
-25.9298	114.096	210.04	WA	Arid	Fourqurean J. W. et al. Seagrass ecosystems as a globally significant carbon stock. Nat. Geosci. 5, 505–509 (2012)
-25.9219	114.056	152.655	WA	Arid	Fourqurean J. W. et al. Seagrass ecosystems as a globally significant carbon stock. Nat. Geosci. 5, 505–509 (2012)
-25.8566	114.107	213.556	WA	Arid	Fourqurean J. W. et al. Seagrass ecosystems as a globally significant carbon stock. Nat. Geosci. 5, 505–509 (2012)
-25.9252	114.125	148.487	WA	Arid	Fourqurean J. W. et al. Seagrass ecosystems as a globally significant carbon stock. Nat. Geosci. 5, 505–509 (2012)
-25.8617	114.148	164.585	WA	Arid	Fourqurean J. W. et al. Seagrass ecosystems as a globally significant carbon stock. Nat. Geosci. 5, 505–509 (2012)
-25.924	114.164	4.56386	WA	Arid	Fourqurean J. W. et al. Seagrass ecosystems as a globally significant carbon stock. Nat. Geosci. 5, 505–509 (2012)
-25.9247	114.145	122.59	WA	Arid	Fourqurean J. W. et al. Seagrass ecosystems as a globally significant carbon stock. Nat. Geosci. 5, 505–509 (2012)
-25.8714	114.155	79.9617	WA	Arid	Fourqurean J. W. et al. Seagrass ecosystems as a globally significant carbon stock. Nat. Geosci. 5, 505–509 (2012)
-25.9334	114.215	6.56543	WA	Arid	Fourqurean J. W. et al. Seagrass ecosystems as a globally significant carbon stock. Nat. Geosci. 5, 505–509 (2012)
-25.9518	114.233	2.90297	WA	Arid	Fourqurean J. W. et al. Seagrass ecosystems as a globally significant carbon stock. Nat. Geosci. 5, 505–509 (2012)
-25.8024	114.118	385.517	WA	Arid	Fourqurean J. W. et al. Seagrass ecosystems as a globally significant carbon stock. Nat. Geosci. 5, 505–509 (2012)
-25.8303	114.138	0.301605	WA	Arid	Fourqurean J. W. et al. Seagrass ecosystems as a globally significant carbon stock. Nat. Geosci. 5, 505–509 (2012)
-25.799	114.104	253.164	WA	Arid	Fourqurean J. W. et al. Seagrass ecosystems as a globally significant carbon stock. Nat. Geosci. 5, 505–509 (2012)
-25.8527	114.124	155.044	WA	Arid	Fourqurean J. W. et al. Seagrass ecosystems as a globally significant carbon stock. Nat. Geosci. 5, 505–509 (2012)
-25.8347	114.105	389.042	WA	Arid	Fourqurean J. W. et al. Seagrass ecosystems as a globally significant carbon stock. Nat. Geosci. 5, 505–509 (2012)
-25.7439	114.073	487.261	WA	Arid	Fourqurean J. W. et al. Seagrass ecosystems as a globally significant carbon stock. Nat. Geosci. 5, 505–509 (2012)
-25.7439	114.073	487.261	WA	Arid	Fourqurean J. W. et al. Seagrass ecosystems as a globally significant carbon stock. Nat. Geosci. 5, 505–509 (2012)

## Sheet: Seagrass soil C stock
Latitude	Longitude	Soil organic carbon stock (Mg C ha-1 in 1 m-thick soil)	State	Climate region	Source
-16.8791	115.776	72.75	WA	Arid	This study
-16.7507	115.972	38.16	WA	Arid	This study
-16.8791	115.776	70.33	WA	Arid	This study
-16.7507	115.972	25.18	WA	Arid	This study
-33.5736	115.303	20.21	WA	Temperate	This study
-16.8791	115.776	72.22	WA	Arid	This study
-16.7507	115.972	29.4	WA	Arid	This study
-33.6169	115.232	17.28	WA	Temperate	This study
-25.7962	114.15	52.03	WA	Arid	This study
-16.8906	115.812	49.79	WA	Arid	This study
-16.7502	115.972	34.95	WA	Arid	This study
-33.6169	115.232	17.87	WA	Temperate	This study
-25.7962	114.15	63.66	WA	Arid	This study
-16.8906	115.812	48.36	WA	Arid	This study
-16.7502	115.972	34.81	WA	Arid	This study
-33.6169	115.232	26.91	WA	Temperate	This study
-25.7962	114.15	30.95	WA	Arid	This study
-16.8906	115.812	57.75	WA	Arid	This study
-16.7502	115.972	21.84	WA	Arid	This study
-25.7962	114.15	40.1	WA	Arid	This study
-16.8906	115.812	60.37	WA	Arid	This study
-16.7543	115.976	21.12	WA	Arid	This study
-25.7962	114.15	49.8	WA	Arid	This study
-16.8906	115.812	62.008	WA	Arid	This study
-16.7543	115.976	26.01	WA	Arid	This study
-33.6169	115.232	30.37	WA	Temperate	This study
-25.7962	114.15	31.15	WA	Arid	This study
-16.8906	115.812	59.74	WA	Arid	This study
-16.7543	115.976	31.12	WA	Arid	This study
-25.7962	114.15	53.39	WA	Arid	This study
-16.8938	115.793	99.73	WA	Arid	This study
-16.7502	115.972	24.08	WA	Arid	This study
-33.6169	115.232	45.83	WA	Temperate	This study
-25.7962	114.15	49.8	WA	Arid	This study
-16.8938	115.793	127.68	WA	Arid	This study
-16.7502	115.972	26.26	WA	Arid	This study
-33.5885	115.422	14.03	WA	Temperate	This study
-25.7962	114.15	51.79	WA	Arid	This study
-16.8938	115.793	88.35	WA	Arid	This study
-16.7502	115.972	30.22	WA	Arid	This study
-33.5885	115.422	18.98	WA	Temperate	This study
-25.7962	114.15	83.46	WA	Arid	This study
-16.8916	115.812	85.9994	WA	Arid	This study
-33.5885	115.422	17.2	WA	Temperate	This study
-25.7962	114.15	78.69	WA	Arid	This study
-16.8916	115.812	89	WA	Arid	This study
-25.7962	114.15	78.34	WA	Arid	This study
-16.8916	115.812	84.96	WA	Arid	This study
-33.6325	115.238	16.18	WA	Temperate	This study
-33.6325	115.238	10.07	WA	Temperate	This study
-33.6325	115.238	11.28	WA	Temperate	This study
-16.8773	145.785	28.52	QLD	Tropical	This study
-17.9486	146.106	0.92	QLD	Tropical	This study
-18.2634	146.036	56.12	QLD	Tropical	This study
-19.1133	146.851	16.008	QLD	Tropical	This study
-19.1674	146.86	54.28	QLD	Tropical	This study
-19.1487	146.791	47.656	QLD	Tropical	This study
-19.7843	147.754	59.432	QLD	Tropical	This study
-20.026	148.255	16.422	QLD	Tropical	This study
-25.7844	114.09	217.419	WA	Arid	This study
-25.8024	114.118	230.117	WA	Arid	This study
-25.8303	114.138	207.449	WA	Arid	This study
-25.8617	114.148	199.595	WA	Arid	This study
-25.924	114.164	198.667	WA	Arid	This study
-31.471	152.846	72.22	NSW	Temperate	This study
-31.471	152.846	150.512	NSW	Temperate	This study
-31.471	152.846	380.144	NSW	Temperate	This study
-31.471	152.846	368.92	NSW	Temperate	This study
-31.471	152.846	241.04	NSW	Temperate	This study
-32.15	152.28	493.12	NSW	Temperate	This study
-32.15	152.28	281.52	NSW	Temperate	This study
-32.15	152.28	345.92	NSW	Temperate	This study
-32.15	152.28	87.4	NSW	Temperate	This study
-40.4	144.5	24.104	TAS	Temperate	This study
-40.4	144.5	62.376	TAS	Temperate	This study
-40.4	144.5	96.232	TAS	Temperate	This study
-40.4	144.5	15.64	TAS	Temperate	This study
-40.4	144.5	23.736	TAS	Temperate	This study
-40.4	144.5	15.272	TAS	Temperate	This study
-40.4	144.5	80.04	TAS	Temperate	This study
-40.4	144.5	36.248	TAS	Temperate	This study
-40.4	144.5	81.512	TAS	Temperate	This study
-40.4	144.5	87.4	TAS	Temperate	This study
-34.497	150.847	48.852	NSW	Temperate	This study
-34.497	150.847	133.032	NSW	Temperate	This study
-33.4	151.35	98.624	NSW	Temperate	This study
-25.7844	114.09	259.381	WA	Arid	This study
-25.8024	114.118	259.138	WA	Arid	This study
-25.8303	114.138	131.922	WA	Arid	This study
-25.8617	114.148	212.739	WA	Arid	This study
-25.924	114.164	142.504	WA	Arid	This study
-25.9564	114.174	169.041	WA	Arid	This study
-25.9298	114.096	117.676	WA	Arid	This study
-25.9219	114.056	89.2976	WA	Arid	This study
-25.9235	114.015	222.141	WA	Arid	This study
-25.919	113.974	204.802	WA	Arid	This study
-25.8958	113.997	84.5307	WA	Arid	This study
-25.8766	114.032	126.831	WA	Arid	This study
-25.8688	114.072	253.371	WA	Arid	This study
-25.8566	114.107	190.128	WA	Arid	This study
-25.9864	113.926	28.8368	WA	Arid	This study
-25.9378	113.936	137.053	WA	Arid	This study
-25.889	113.934	58.6952	WA	Arid	This study
-25.8722	113.955	81.728	WA	Arid	This study
-25.9062	113.955	138.845	WA	Arid	This study
-25.9517	114.006	31.1693	WA	Arid	This study
-25.8706	114.006	53.2301	WA	Arid	This study
-25.9789	114.095	107.751	WA	Arid	This study
-25.9522	114.035	56.5471	WA	Arid	This study
-25.9338	114.065	26.4541	WA	Arid	This study
-25.952	114.096	82.3473	WA	Arid	This study
-25.9252	114.125	34.0841	WA	Arid	This study
-25.9247	114.145	87.759	WA	Arid	This study
-25.8714	114.155	141.537	WA	Arid	This study
-25.8745	114.215	164.292	WA	Arid	This study
-25.9068	114.205	171.103	WA	Arid	This study
-25.8989	114.234	75.6506	WA	Arid	This study
-25.9165	114.235	43.6437	WA	Arid	This study
-25.9334	114.215	178.331	WA	Arid	This study
-25.9791	114.235	151.749	WA	Arid	This study
-25.9687	114.155	48.8359	WA	Arid	This study
-25.9689	114.114	63.5802	WA	Arid	This study
-25.9507	113.916	94.6439	WA	Arid	This study
-25.9655	114.224	47.9267	WA	Arid	This study
-25.9518	114.233	209.102	WA	Arid	This study
-25.9795	114.068	52.6027	WA	Arid	This study
-26.0012	114.133	43.4121	WA	Arid	This study
-26.0006	113.954	82.9156	WA	Arid	This study
-25.9219	114.056	222.642	WA	Arid	This study
-25.9235	114.015	212.564	WA	Arid	This study
-25.8534	114.193	118.094	WA	Arid	This study
-25.919	113.974	243.177	WA	Arid	This study
-25.799	114.104	208.129	WA	Arid	This study
-25.8958	113.997	188.192	WA	Arid	This study
-25.8167	114.104	55.9519	WA	Arid	This study
-25.8614	114.194	67.7172	WA	Arid	This study
-25.8527	114.124	125.931	WA	Arid	This study
-25.8566	114.107	211.959	WA	Arid	This study
-25.7899	114.084	232.685	WA	Arid	This study
-25.8347	114.105	190.605	WA	Arid	This study
-25.8883	114.129	273.321	WA	Arid	This study
-25.894	114.114	178.058	WA	Arid	This study
-25.7994	114.144	76.4314	WA	Arid	This study
-25.765	114.084	220.716	WA	Arid	This study
-25.7645	114.105	174.735	WA	Arid	This study
-25.7537	114.104	71.5638	WA	Arid	This study
-25.7451	114.084	65.1327	WA	Arid	This study
-25.9345	113.936	238.498	WA	Arid	This study
-25.7717	114.114	152.521	WA	Arid	This study
-25.7439	114.073	173.247	WA	Arid	This study
-35.25	150.483	30.8618	NSW	Temperate	This study
-35.25	150.483	6.48779	NSW	Temperate	This study
-34.05	151.133	88.2125	NSW	Temperate	This study
-34.05	151.133	58.1034	NSW	Temperate	This study
-33.5833	151.267	89.6462	NSW	Temperate	This study
-33.5833	151.267	40.8982	NSW	Temperate	This study
-27.5333	153.317	483.19	QLD	Subtropical	This study
-27.5333	153.317	401.977	QLD	Subtropical	This study
-27.5333	153.317	371.521	QLD	Subtropical	This study
-27.5333	153.317	335.99	QLD	Subtropical	This study
-27.5333	153.317	325.839	QLD	Subtropical	This study
-27.5333	153.317	249.701	QLD	Subtropical	This study
-27.5333	153.317	234.473	QLD	Subtropical	This study
-27.5333	153.317	186.252	QLD	Subtropical	This study
-27.5333	153.317	173.563	QLD	Subtropical	This study
-27.5333	153.317	171.025	QLD	Subtropical	This study
-27.5333	153.317	158.335	QLD	Subtropical	This study
-27.5333	153.317	117.728	QLD	Subtropical	This study
-27.5333	153.317	117.728	QLD	Subtropical	This study
-27.5333	153.317	102.501	QLD	Subtropical	This study
-27.5333	153.317	87.2731	QLD	Subtropical	This study
-27.5333	153.317	77.1214	QLD	Subtropical	This study
-27.5333	153.317	72.0455	QLD	Subtropical	This study
-27.5333	153.317	56.8179	QLD	Subtropical	This study
-27.5333	153.317	46.6662	QLD	Subtropical	This study
-27.5333	153.317	44.1283	QLD	Subtropical	This study
-16.45	145.58	54.3683	QLD	Tropical	This study
-32.598	115.772	98.1733	WA	Temperate	This study
-25.8512	113.938	260.185	WA	Arid	This study
-32.1357	115.74	36.8	WA	Subtropical	This study
-32.1357	115.74	34.96	WA	Subtropical	This study
-32.1357	115.74	33.12	WA	Subtropical	This study
-32.0097	115.493	41.4	WA	Subtropical	This study
-32.0097	115.493	34.96	WA	Subtropical	This study
-32.0097	115.493	36.8	WA	Subtropical	This study
-34.9678	117.973	147.2	WA	Temperate	This study
-27.4283	153.355	38.14	QLD	Subtropical	This study
-38.0858	144.429	609.711	VIC	Temperate	This study
-34.754	138.497	506.233	SA	Semi-arid	This study
-38.0858	144.429	273.972	VIC	Temperate	This study
-38.0858	144.429	236.508	VIC	Temperate	This study
-38.0858	144.429	242.425	VIC	Temperate	This study
-38.0858	144.429	295.227	VIC	Temperate	This study
-38.0858	144.429	214.836	VIC	Temperate	This study
-38.0858	144.429	349.005	VIC	Temperate	This study
-38.0858	144.429	221.413	VIC	Temperate	This study
-38.0858	144.429	220.899	VIC	Temperate	This study
-38.0858	144.429	65.2232	VIC	Temperate	This study
-38.0858	144.429	169.34	VIC	Temperate	This study
-38.0858	144.429	260.218	VIC	Temperate	This study
-38.0858	144.429	276.64	VIC	Temperate	This study
-38.0858	144.429	461.94	VIC	Temperate	This study
-30.37	153.108	207.37	NSW	Temperate	This study
-30.37	153.108	306.44	NSW	Temperate	This study
-30.37	153.108	244.26	NSW	Temperate	This study
-30.37	153.108	244.76	NSW	Temperate	This study
-30.37	153.108	313.83	NSW	Temperate	This study
-30.37	153.108	300.16	NSW	Temperate	This study
-30.37	153.108	244.87	NSW	Temperate	This study
-30.37	153.108	247.95	NSW	Temperate	This study
-30.37	153.108	227.2	NSW	Temperate	This study
-30.37	153.108	333.98	NSW	Temperate	This study
-30.37	153.108	299.02	NSW	Temperate	This study
-30.37	153.108	327.14	NSW	Temperate	This study
-34.7169	138.456	113.62	SA	Semi-arid	This study
-33.1162	137.967	128.917	SA	Semi-arid	This study
-33.1162	137.967	97.7292	SA	Semi-arid	This study
-33.1162	137.967	117.979	SA	Semi-arid	This study
-34.7169	138.456	90.01	SA	Semi-arid	This study
-33.5525	137.941	82.4982	SA	Semi-arid	This study
-33.5526	137.941	121.913	SA	Semi-arid	This study
-34.7525	138.513	104.141	SA	Semi-arid	This study
-32.9796	137.672	70.4642	SA	Arid	This study
-32.9796	137.672	101.109	SA	Arid	This study
-34.7169	138.456	102.2	SA	Semi-arid	This study
-27.4063	153.437	7.83871	QLD	Subtropical	This study
-27.4063	153.437	12.9477	QLD	Subtropical	This study
-27.4063	153.437	14.1817	QLD	Subtropical	This study
-27.4063	153.437	4.2029	QLD	Subtropical	This study
-27.4063	153.437	21.5428	QLD	Subtropical	This study
-27.4063	153.437	14.8335	QLD	Subtropical	This study
-35.0915	117.949	99.1058	WA	Temperate	This study
-35.0914	117.949	134.03	WA	Temperate	This study
-35.0913	117.949	95.77	WA	Temperate	This study
-35.0912	117.949	49.8	WA	Temperate	This study
-35.0912	117.949	70.25	WA	Temperate	This study
-35.0705	117.89	33.25	WA	Temperate	This study
-35.0708	117.891	105.29	WA	Temperate	This study
-35.0704	117.89	62.8241	WA	Temperate	This study
-32.0131	115.796	12.8628	WA	Subtropical	This study
-32.0128	115.796	14.96	WA	Subtropical	This study
-32.0131	115.796	18.88	WA	Subtropical	This study
-33.2723	115.696	12.4405	WA	Temperate	This study
-33.2733	115.691	28.0458	WA	Temperate	This study
-33.2734	115.692	70.6955	WA	Temperate	This study
-32.6334	115.648	29.0498	WA	Subtropical	This study
-32.6336	115.648	23.2466	WA	Subtropical	This study
-32.6608	115.658	80.6744	WA	Temperate	This study
-25.8475	113.835	42.1459	WA	Arid	This study
-25.8474	113.836	43.5284	WA	Arid	This study
-25.8426	113.836	35.7761	WA	Arid	This study
-32.3377	152.489	104.53	NSW	Temperate	This study
-31.471	152.846	126.82	NSW	Temperate	This study
-31.471	152.846	169.79	NSW	Temperate	This study
-32.3349	152.487	290.49	NSW	Temperate	This study
-32.2541	152.5	58.4	NSW	Subtropical	This study
-32.3377	152.489	231.91	NSW	Temperate	This study
-32.3349	152.487	172.87	NSW	Temperate	This study
-31.6173	152.758	131.29	NSW	Temperate	This study
-25.7719	113.823	62.4303	WA	Arid	This study
-25.7723	113.824	49.2675	WA	Arid	This study
-25.7726	113.825	100.554	WA	Arid	This study
-32.2727	115.69	48.7307	WA	Subtropical	This study
-32.2726	115.69	32.3775	WA	Subtropical	This study
-32.2724	115.69	39.6623	WA	Subtropical	This study
-31.8113	115.717	14.2692	WA	Subtropical	This study
-31.8115	115.717	23.5863	WA	Subtropical	This study
-31.8116	115.716	21.6971	WA	Subtropical	This study
-34.0093	151.188	76.88	NSW	Temperate	This study
-34.0094	151.188	81.6429	NSW	Temperate	This study
-34.0093	151.188	87.18	NSW	Temperate	This study
-38.5093	145.344	106.36	VIC	Temperate	This study
-38.5095	145.344	105.71	VIC	Temperate	This study
-38.6972	146.246	57.94	VIC	Temperate	This study
-38.6972	146.245	48.62	VIC	Temperate	This study
-38.6968	146.243	38.25	VIC	Temperate	This study
-37.8788	147.998	93.16	VIC	Temperate	This study
-37.8744	147.988	32.23	VIC	Temperate	This study
-37.8785	147.999	77.61	VIC	Temperate	This study
-37.5394	149.746	96.01	VIC	Temperate	This study
-38.6473	146.785	36.1	VIC	Temperate	This study
-38.6698	146.698	40.62	VIC	Temperate	This study
-38.6698	146.698	27.47	VIC	Temperate	This study
-38.6698	146.698	43.4	VIC	Temperate	This study
-38.4568	145.291	75.23	VIC	Temperate	This study
-38.464	145.31	62.22	VIC	Temperate	This study
-38.4568	145.29	89.89	VIC	Temperate	This study
-38.837	146.153	43.92	VIC	Temperate	This study
-38.8359	146.153	49.86	VIC	Temperate	This study
-38.2273	145.31	382.82	VIC	Temperate	This study
-38.2488	145.251	89.08	VIC	Temperate	This study
-37.8788	147.998	86.1	VIC	Temperate	This study
-38.6471	146.786	42.992	VIC	Temperate	This study
-38.4635	145.31	103.48	VIC	Temperate	This study
-38.4567	145.29	47.27	VIC	Temperate	This study
-38.2478	145.253	30.43	VIC	Temperate	This study
-38.2272	145.311	372.81	VIC	Temperate	This study
-38.2271	145.311	259.13	VIC	Temperate	This study
-38.1356	144.356	94.53	VIC	Temperate	This study
-38.0766	144.39	65.14	VIC	Temperate	This study
-38.1366	144.356	230.96	VIC	Temperate	This study
-38.076	144.391	57.27	VIC	Temperate	This study
-38.0769	144.39	41.56	VIC	Temperate	This study
-38.2276	144.653	111.44	VIC	Temperate	This study
-38.1979	144.697	80.76	VIC	Temperate	This study
-38.3794	142.24	135.07	VIC	Temperate	This study
-38.2649	144.495	77.8	VIC	Temperate	This study
-38.5093	145.344	109.53	VIC	Temperate	This study
-38.2589	144.485	70.63	VIC	Temperate	This study
-38.2584	144.484	129.34	VIC	Temperate	This study
-38.6991	146.47	190.32	VIC	Temperate	This study
-38.1369	144.356	129.11	VIC	Temperate	This study
-38.2664	144.634	98.06	VIC	Temperate	This study
-38.6037	142.883	69.6	VIC	Temperate	This study
-38.6027	142.884	86	VIC	Temperate	This study
-38.6033	142.884	82.9	VIC	Temperate	This study
-37.5327	149.742	24.58	VIC	Temperate	This study
-37.5366	149.744	37.34	VIC	Temperate	This study
-38.6989	146.47	77.92	VIC	Temperate	This study
-38.6595	145.784	58.45	VIC	Temperate	This study
-38.8365	146.153	47.03	VIC	Temperate	This study
-38.6594	145.785	272.49	VIC	Temperate	This study
-38.6594	145.784	51.03	VIC	Temperate	This study
-37.8672	144.878	50.57	VIC	Temperate	This study
-38.197	144.697	94.77	VIC	Temperate	This study
-38.3806	142.241	66.78	VIC	Temperate	This study
-38.2653	144.496	98.22	VIC	Temperate	This study
-38.2654	144.497	71.54	VIC	Temperate	This study
-38.3392	142.054	42.5	VIC	Temperate	This study
-38.26	141.847	70.31	VIC	Temperate	This study
-38.3544	141.602	105.009	VIC	Temperate	This study
-38.0553	140.996	95.95	SA	Temperate	This study
-38.3543	141.602	110.57	VIC	Temperate	This study
-38.3989	142.511	69.49	VIC	Temperate	This study
-38.3988	142.511	93.56	VIC	Temperate	This study
-38.38	142.24	95.29	VIC	Temperate	This study
-37.9722	144.685	78.58	VIC	Temperate	This study
-38.2273	144.653	106.91	VIC	Temperate	This study
-38.6123	146.89	76.64	VIC	Temperate	This study
-38.6469	146.786	32.97	VIC	Temperate	This study
-38.34	142.053	63.17	VIC	Temperate	This study
-38.3545	141.602	110.61	VIC	Temperate	This study
-37.8672	144.878	45.93	VIC	Temperate	This study
-38.1974	144.697	81.89	VIC	Temperate	This study
-38.2279	144.652	94.76	VIC	Temperate	This study
-38.2598	141.847	72.6	VIC	Temperate	This study
-38.3397	142.053	61.84	VIC	Temperate	This study
-38.2602	141.848	49.44	VIC	Temperate	This study
-37.9721	144.684	71.74	VIC	Temperate	This study
-38.0556	140.996	120.06	SA	Temperate	This study
-38.4645	145.31	73.83	VIC	Temperate	This study
-37.9721	144.684	67.88	VIC	Temperate	This study
-38.055	140.996	102.53	SA	Temperate	This study
-38.3995	142.512	61.27	VIC	Temperate	This study
-38.6121	146.891	103.89	VIC	Temperate	This study
-38.612	146.891	78.18	VIC	Temperate	This study
-38.7367	146.627	53.46	VIC	Temperate	This study
-38.7367	146.627	60.49	VIC	Temperate	This study
-38.7367	146.627	66.2	VIC	Temperate	This study
-38.7372	146.628	60.94	VIC	Temperate	This study
-38.7369	146.628	70.25	VIC	Temperate	This study
-38.6975	146.681	50.69	VIC	Temperate	This study
-38.6973	146.681	34.63	VIC	Temperate	This study
-38.6977	146.681	59.59	VIC	Temperate	This study
-38.2668	144.635	107.02	VIC	Temperate	This study
-37.8672	144.878	59.83	VIC	Temperate	This study
-27.5252	153.287	80.8461	QLD	Subtropical	This study
-27.5252	153.287	47.2979	QLD	Subtropical	This study
-27.5252	153.287	48.8653	QLD	Subtropical	This study
-27.5252	153.287	46.274	QLD	Subtropical	This study
-27.5252	153.287	67.0467	QLD	Subtropical	This study
-27.5252	153.287	69.3651	QLD	Subtropical	This study
-32.0023	115.556	113.4	WA	Subtropical	This study
-31.9908	115.524	151.42	WA	Subtropical	This study
-31.9908	115.524	82.15	WA	Subtropical	This study
-31.9992	115.545	138.28	WA	Subtropical	This study
-31.9991	115.545	192.11	WA	Subtropical	This study
-31.999	115.545	182.28	WA	Subtropical	This study
-31.999	115.545	121.99	WA	Subtropical	This study
-25.9626	114.156	209.598	WA	Arid	This study
-32.0022	115.556	84.49	WA	Subtropical	This study
-25.9747	114.124	90.7714	WA	Arid	This study
-25.9789	114.068	140.339	WA	Arid	This study
-24.9016	113.642	92.015	WA	Arid	This study
-25.8894	113.841	121.564	WA	Arid	This study
-25.8894	113.841	341.28	WA	Arid	This study
-25.787	113.852	124.523	WA	Arid	This study
-25.787	113.852	114.174	WA	Arid	This study
-32.0161	115.531	93.85	WA	Subtropical	This study
-26.0021	113.555	150.282	WA	Arid	This study
-26.0547	113.397	62.4355	WA	Semi-arid	This study
-25.6209	113.59	126.608	WA	Arid	This study
-25.6914	113.599	59.72	WA	Arid	This study
-25.8635	113.493	136.181	WA	Arid	This study
-32.0163	115.532	56.3773	WA	Subtropical	This study
-25.7779	113.448	102.729	WA	Arid	This study
-30.3104	115.008	63.69	WA	Subtropical	This study
-30.3103	115.008	119.09	WA	Subtropical	This study
-30.3123	115.001	216.615	WA	Subtropical	This study
-30.3123	115.001	85.57	WA	Subtropical	This study
-32.0162	115.531	99.4082	WA	Subtropical	This study
-32.0063	115.485	152.32	WA	Subtropical	This study
-31.9892	115.517	139.62	WA	Subtropical	This study
-32.0059	115.486	103.35	WA	Subtropical	This study
-32.0071	115.484	159.32	WA	Subtropical	This study
-32.0063	115.486	233.68	WA	Subtropical	This study
-32.1359	115.75	58.68	WA	Subtropical	This study
-32.136	115.742	63.66	WA	Subtropical	This study
-32.0229	115.531	22.72	WA	Subtropical	This study
-31.9888	115.517	133.99	WA	Subtropical	This study
-32.0247	115.53	126.77	WA	Subtropical	This study
-32.0235	115.531	37.68	WA	Subtropical	This study
-32.1359	115.742	19.03	WA	Subtropical	This study
-32.1938	115.748	90.53	WA	Subtropical	This study
-32.1931	115.747	99.12	WA	Subtropical	This study
-32.1937	115.747	80.77	WA	Subtropical	This study
-31.9887	115.517	113.64	WA	Subtropical	This study
-32.2709	115.704	149.237	WA	Subtropical	This study
-23.9599	113.636	72.79	WA	Semi-arid	This study
-23.9598	113.636	62.1395	WA	Semi-arid	This study
-23.9741	113.618	73.66	WA	Semi-arid	This study
-34.9809	117.959	162	WA	Temperate	This study
-34.9809	117.959	133.03	WA	Temperate	This study
-34.9809	117.959	115.31	WA	Temperate	This study
-25.889	113.934	178.343	WA	Arid	This study
-25.8722	113.955	196.787	WA	Arid	This study
-25.9062	113.955	185.959	WA	Arid	This study
-25.9517	114.006	219.119	WA	Arid	This study
-25.9789	114.095	200.892	WA	Arid	This study
-25.9522	114.035	176.506	WA	Arid	This study
-25.9338	114.065	209.021	WA	Arid	This study
-25.952	114.096	214.024	WA	Arid	This study
-25.9252	114.125	181.833	WA	Arid	This study
-25.9247	114.145	143.012	WA	Arid	This study
-25.8714	114.155	204.039	WA	Arid	This study
-25.8801	114.196	170.21	WA	Arid	This study
-25.8745	114.215	203.799	WA	Arid	This study
-25.9068	114.205	186.081	WA	Arid	This study
-25.9165	114.235	200.988	WA	Arid	This study
-25.9334	114.215	196.118	WA	Arid	This study
-25.9689	114.114	139.596	WA	Arid	This study
-25.85	114.102	296.06	WA	Arid	This study
-23.9704	113.611	84.65	WA	Semi-arid	This study
-33.4306	151.321	124.16	NSW	Temperate	This study
-33.4306	151.321	153.68	NSW	Temperate	This study
-33.4306	151.321	107.85	NSW	Temperate	This study
-33.4306	151.321	130.53	NSW	Temperate	This study
-33.4306	151.321	129.85	NSW	Temperate	This study
-33.4306	151.321	170	NSW	Temperate	This study
-33.4306	151.321	108.81	NSW	Temperate	This study
-33.4306	151.321	173.95	NSW	Temperate	This study
-33.4306	151.321	177.31	NSW	Temperate	This study
-33.4306	151.321	116.83	NSW	Temperate	This study
-32.1582	115.672	74	WA	Subtropical	This study
-32.1582	115.673	19	WA	Subtropical	This study
-27.47	153.19	158.41	QLD	Subtropical	This study
-27.4729	153.194	47.1691	QLD	Subtropical	This study
-27.4729	153.194	59.2764	QLD	Subtropical	This study
-27.4729	153.194	43.6893	QLD	Subtropical	This study
-27.4729	153.194	48.2411	QLD	Subtropical	This study
-27.4729	153.194	41.639	QLD	Subtropical	This study
-27.4729	153.194	73.8155	QLD	Subtropical	This study
-32.1599	115.671	66	WA	Subtropical	This study
-27.4675	153.423	32.9794	QLD	Subtropical	This study
-27.4675	153.423	21.1121	QLD	Subtropical	This study
-27.4675	153.423	17.7004	QLD	Subtropical	This study
-27.4675	153.423	17.5138	QLD	Subtropical	This study
-27.4675	153.423	22.2602	QLD	Subtropical	This study
-27.4675	153.423	25.7589	QLD	Subtropical	This study
-34.9714	117.971	260.05	WA	Temperate	This study
-27.085	153.135	52.1702	QLD	Subtropical	This study
-27.09	153.13	105.8	QLD	Subtropical	This study
-27.085	153.135	43.6225	QLD	Subtropical	This study
-27.085	153.135	51.0084	QLD	Subtropical	This study
-27.085	153.135	45.3052	QLD	Subtropical	This study
-27.085	153.135	37.6035	QLD	Subtropical	This study
-27.085	153.135	61.2683	QLD	Subtropical	This study
-32.1599	115.672	18	WA	Subtropical	This study
-33.4733	151.336	44.99	NSW	Temperate	This study
-33.4733	151.336	62.69	NSW	Temperate	This study
-33.4733	151.336	40.74	NSW	Temperate	This study
-33.4733	151.336	74.42	NSW	Temperate	This study
-33.4733	151.336	47.54	NSW	Temperate	This study
-33.4733	151.336	51.57	NSW	Temperate	This study
-33.4733	151.336	41.93	NSW	Temperate	This study
-33.4733	151.336	46.61	NSW	Temperate	This study
-33.4733	151.336	39.73	NSW	Temperate	This study
-33.4733	151.336	46.79	NSW	Temperate	This study
-27.3747	153.187	66.9048	QLD	Subtropical	This study
-27.3747	153.187	72.5069	QLD	Subtropical	This study
-27.3747	153.187	59.1927	QLD	Subtropical	This study
-27.3747	153.187	61.6592	QLD	Subtropical	This study
-27.3747	153.187	55.3547	QLD	Subtropical	This study
-27.3747	153.187	69.8634	QLD	Subtropical	This study
-33.4345	151.322	166.24	NSW	Temperate	This study
-33.4345	151.322	171.52	NSW	Temperate	This study
-33.4345	151.322	144.53	NSW	Temperate	This study
-38.1097	144.629	26.12	VIC	Temperate	This study
-38.1097	144.629	30.42	VIC	Temperate	This study
-38.1097	144.629	27.28	VIC	Temperate	This study
-38.1097	144.629	32.19	VIC	Temperate	This study
-38.1097	144.629	77.93	VIC	Temperate	This study
-38.1097	144.629	28.2	VIC	Temperate	This study
-38.1097	144.629	23.19	VIC	Temperate	This study
-38.1097	144.629	71.16	VIC	Temperate	This study
-38.1097	144.629	44.24	VIC	Temperate	This study
-38.1097	144.629	39.82	VIC	Temperate	This study
-38.1097	144.629	97.61	VIC	Temperate	This study
-38.1097	144.629	59.61	VIC	Temperate	This study
-38.1097	144.629	21.31	VIC	Temperate	This study
-38.1097	144.629	26.1	VIC	Temperate	This study
-34.8939	118.333	145.955	WA	Temperate	This study
-34.894	118.333	141.905	WA	Temperate	This study
-25.9655	114.224	149.552	WA	Arid	This study
-25.9518	114.233	200.008	WA	Arid	This study
-25.9795	114.068	166.688	WA	Arid	This study
-26.0012	114.133	198.544	WA	Arid	This study
-34.8939	118.333	130.552	WA	Temperate	This study
-40.6632	144.802	118.636	TAS	Temperate	This study
-40.6632	144.802	136.803	TAS	Temperate	This study
-40.6632	144.802	205.527	TAS	Temperate	This study
-40.6632	144.802	165.386	TAS	Temperate	This study
-40.6632	144.802	102.41	TAS	Temperate	This study
-40.6632	144.802	119.86	TAS	Temperate	This study
-34.8939	118.333	152.898	WA	Temperate	This study
-34.9828	117.975	126.749	WA	Temperate	This study
-34.9826	117.974	119.079	WA	Temperate	This study
-25.8534	114.193	203.566	WA	Arid	This study
-25.7537	114.104	229.102	WA	Arid	This study
-25.799	114.104	231.621	WA	Arid	This study
-25.8167	114.104	227.886	WA	Arid	This study
-25.8614	114.194	194.166	WA	Arid	This study
-27.4724	153.238	130.221	QLD	Subtropical	This study
-25.8527	114.124	204.22	WA	Arid	This study
-25.7899	114.084	186.521	WA	Arid	This study
-27.4724	153.238	131.491	QLD	Subtropical	This study
-25.8347	114.105	273.624	WA	Arid	This study
-27.4724	153.238	98.8972	QLD	Subtropical	This study
-25.8883	114.129	203.326	WA	Arid	This study
-27.4724	153.238	137.21	QLD	Subtropical	This study
-27.4724	153.238	90.5675	QLD	Subtropical	This study
-27.4724	153.238	155.576	QLD	Subtropical	This study
-25.7994	114.144	221.21	WA	Arid	This study
-25.765	114.084	224.227	WA	Arid	This study
-25.7645	114.105	201.03	WA	Arid	This study
-27.4364	153.423	76.15	QLD	Subtropical	This study
-34.9818	117.974	125.174	WA	Temperate	This study
-35.0916	117.949	59.729	WA	Temperate	This study
-35.0915	117.949	69.83	WA	Temperate	This study

## Sheet: Seagrass soil C burial
Latitude	Longitude	Soil organic carbon burial (g C m-2)	State	Climate region	Source
-34.0094	151.188	13.7861	NSW	Temperate	This study
-32.2541	152.5	39.3	NSW	Subtropical	This study
-32.3377	152.489	63.8	NSW	Temperate	This study
-32.335	152.487	129.1	NSW	Temperate	This study
-32.3377	152.489	77.1	NSW	Temperate	This study
-32.3349	152.487	30.7	NSW	Temperate	This study
-31.6173	152.758	35.8	NSW	Temperate	This study
-27.09	153.13	15.1294	QLD	Subtropical	This study
-27.47	153.19	11.0887	QLD	Subtropical	This study
-27.4283	153.355	13.6541	QLD	Subtropical	This study
-27.4364	153.423	72.2664	QLD	Subtropical	This study
-33.1162	137.967	11.444	SA	Semi-arid	This study
-35.0708	117.891	11.8268	WA	Temperate	This study
-34.9809	117.959	20.4958	WA	Temperate	This study
-34.9828	117.975	25.1098	WA	Temperate	This study
-34.8939	118.333	30.2191	WA	Temperate	This study
-32.2709	115.704	50.9586	WA	Subtropical	This study
-32.1599	115.671	19.5265	WA	Subtropical	This study
-32.1582	115.672	14.7943	WA	Subtropical	This study
-32.1582	115.673	2.99166	WA	Subtropical	This study
-32.1599	115.672	1.96765	WA	Subtropical	This study
-32.1938	115.748	25.8648	WA	Subtropical	This study
-30.3123	115.001	45.4816	WA	Subtropical	This study
-25.9626	114.156	47.8035	WA	Arid	This study
-25.9747	114.124	21.0273	WA	Arid	This study
-25.7779	113.448	16.1704	WA	Arid	This study
-25.8894	113.841	20.5981	WA	Arid	This study
-25.8894	113.841	105.349	WA	Arid	This study
-25.787	113.852	32.3981	WA	Arid	This study
-25.787	113.852	51.6937	WA	Arid	This study
-24.9016	113.642	9.48706	WA	Arid	This study
-31.999	115.545	30.0904	WA	Subtropical	This study
-32.0059	115.486	28.333	WA	Subtropical	This study
-32.0022	115.556	14.0016	WA	Subtropical	This study
-31.1732	152.469	17.1	NSW	Temperate	This study
-31.1732	152.469	140.6	NSW	Temperate	This study

## Sheet: Figure 1
								Figure 1. Distribution of climate regions, vegetated coastal ecosystems (tidal marshes, mangroves and seagrasses) and organic carbon (C) storage in Australia. A) Climate regions used to classify vegetated coastal ecosystems and scale blue carbon storage across Australia. Climate regions for Australia were modified from the Australian Bureau of Meteorology’s “Koppen – Major Classess” climate class…

[truncated: 9 more sheets: Figure 2, Table 1, Table 2, Table 3, Supp Fig. 1, Supp. Table 1, Supp. Table 2, Supp. Table 3, Supp. Table 4]
